# Supplementary material for: Exploring the causal relationship between psoriasis and osteoarthritis through a 2-sample Mendelian randomization study
Source: Medicine (Baltimore). 2024 Aug 16;103(33):e39303. doi: 10.1097/MD.0000000000039303 (PMC11332776; doi:10.1097/MD.0000000000039303)
Supplement: Supplementary file 1 [file medi-103-e39303-s001.xlsx]

## Sheet: Table s1
SNP	CHR	pos	effect_allele	other_allele	eaf	beta	se	pval	N	variant
rs370691154	1	2560907	G	C	5.1e-07	3.02191	0.32834	3.48e-20	361141	1:2560907:C:G
rs145204413	1	3624206	A	C	1.19e-06	2.53932	0.432316	4.26e-09	361141	1:3624206:C:A
rs138729525	1	8390780	T	C	7.74e-06	0.281367	0.058862	1.75e-06	361141	1:8390780:C:T
rs562921900	1	9649091	C	A	3.42e-07	7.32909	1.26908	7.7e-09	361141	1:9649091:A:C
rs28730694	1	11308074	A	G	2.03e-05	0.162046	0.0320118	4.15e-07	361141	1:11308074:G:A
rs557366280	1	15986587	G	A	4.34e-08	48.4877	8.63531	1.97e-08	361141	1:15986587:A:G
rs199517637	1	19644307	G	A	5.43e-08	28.4531	5.35538	1.08e-07	361141	1:19644307:A:G
rs75843082	1	22165423	C	G	4.7e-06	0.339697	0.0681598	6.24e-07	361141	1:22165423:G:C
rs78912879	1	23541019	T	C	0.00179847	0.0144272	0.00313961	4.32e-06	361141	1:23541019:C:T
rs543262001	1	23664262	G	A	6.3e-06	0.538827	0.0805738	2.28e-11	361141	1:23664262:A:G
rs180918474	1	23955087	A	G	2.38e-05	0.172156	0.0328837	1.65e-07	361141	1:23955087:G:A
rs7523334	1	25294206	A	G	0.492481	0.00117107	0.000254425	4.17e-06	361141	1:25294206:G:A
rs7532198	1	25294208	T	C	0.492337	0.00117175	0.000254514	4.15e-06	361141	1:25294208:C:T
rs10903122	1	25303576	G	A	0.498487	0.00116452	0.000252128	3.86e-06	361141	1:25303576:A:G
rs2063111	1	25303944	G	A	0.464158	0.00134049	0.000253435	1.23e-07	361141	1:25303944:A:G
rs149623434	1	26140663	T	C	3.4e-05	0.113954	0.0220547	2.38e-07	361141	1:26140663:C:T
rs138531601	1	26162109	A	G	3.36e-05	0.114582	0.022035	1.99e-07	361141	1:26162109:G:A
rs61743806	1	26190046	A	G	4.17e-05	0.0960986	0.0202607	2.11e-06	361141	1:26190046:G:A
rs140866472	1	28476713	T	C	4.79e-06	0.470768	0.0746213	2.82e-10	361141	1:28476713:C:T
rs571300371	1	28786737	G	A	9.6e-06	0.658838	0.124292	1.15e-07	361141	1:28786737:A:G
rs140686141	1	29010250	G	A	4.15e-06	0.527606	0.0788181	2.18e-11	361141	1:29010250:A:G
rs547389180	1	33977751	G	T	0.00138381	0.0220087	0.00354269	5.22e-10	361141	1:33977751:T:G
rs199814928	1	36809454	T	C	1.63e-08	82.6	15.7659	1.61e-07	361141	1:36809454:C:T
rs80012771	1	36820897	T	C	8.47e-07	3.1757	0.348069	7.29e-20	361141	1:36820897:C:T
rs113047241	1	36933710	T	G	6.06e-06	0.307848	0.061144	4.79e-07	361141	1:36933710:G:T
rs138394657	1	39806194	A	G	3.09e-06	0.4851	0.0756936	1.47e-10	361141	1:39806194:G:A
rs142613480	1	43395185	G	A	5.38e-07	6.51395	1.06376	9.16e-10	361141	1:43395185:A:G
rs1889586	1	43881759	A	G	3.11e-06	0.483369	0.0755545	1.58e-10	361141	1:43881759:G:A
rs140788949	1	43893100	C	T	4.99e-06	0.69224	0.093788	1.58e-13	361141	1:43893100:T:C
rs191597594	1	43919726	C	T	3.19e-06	0.483542	0.0755965	1.59e-10	361141	1:43919726:T:C
rs570490740	1	44451015	G	A	1.47e-07	25.4237	5.25554	1.32e-06	361141	1:44451015:A:G
rs112173356	1	44461778	C	G	4.79e-06	0.320593	0.0617025	2.04e-07	361141	1:44461778:G:C
rs149379394	1	45296711	A	G	2.81e-06	0.789774	0.0958782	1.77e-16	361141	1:45296711:G:A
rs142413132	1	52520748	A	G	3.26e-07	15.8118	2.22961	1.33e-12	361141	1:52520748:G:A
rs149699758	1	52747446	G	A	2.66e-07	14.141	1.38796	2.25e-24	361141	1:52747446:A:G
rs142040043	1	52825460	C	G	7.06e-08	31.704	5.69395	2.58e-08	361141	1:52825460:G:C
rs562850985	1	67337138	C	T	2.93e-07	9.16808	1.90262	1.45e-06	361141	1:67337138:T:C
rs7515029	1	67596372	G	A	0.0469931	-0.00307121	0.000603022	3.53e-07	361141	1:67596372:A:G
rs11582178	1	67608100	T	C	0.0475465	-0.00282011	0.000592953	1.97e-06	361141	1:67608100:C:T
rs12077838	1	67610952	T	C	0.0472663	-0.00285024	0.000594945	1.66e-06	361141	1:67610952:C:T
rs11209009	1	67635490	C	T	0.0427444	-0.00325627	0.000625719	1.95e-07	361141	1:67635490:T:C
rs72676064	1	67656684	C	T	0.0469574	-0.00282339	0.000598228	2.36e-06	361141	1:67656684:T:C
rs4385674	1	67684934	T	C	0.0575459	-0.00271623	0.000545024	6.24e-07	361141	1:67684934:C:T
rs75328060	1	67697069	G	A	0.0563927	-0.00277586	0.000547353	3.95e-07	361141	1:67697069:A:G
rs78254060	1	67697869	T	C	0.0563876	-0.00277465	0.00054729	3.98e-07	361141	1:67697869:C:T
rs11209026	1	67705958	A	G	0.0669863	-0.00257206	0.000504294	3.39e-07	361141	1:67705958:G:A
rs11581607	1	67707690	A	G	0.0669627	-0.00261435	0.000504488	2.19e-07	361141	1:67707690:G:A
rs80174646	1	67708155	T	G	0.0677772	-0.00257875	0.000501631	2.74e-07	361141	1:67708155:G:T
rs11488194	1	67709384	G	A	0.0680968	-0.00253674	0.000500687	4.05e-07	361141	1:67709384:A:G
rs148170789	1	67710231	G	A	0.0679962	-0.00254672	0.000501003	3.71e-07	361141	1:67710231:A:G
rs140953244	1	67710425	A	G	0.0680529	-0.00253306	0.000500754	4.23e-07	361141	1:67710425:G:A
rs7551201	1	67711986	T	C	0.0680479	-0.00253237	0.000500786	4.27e-07	361141	1:67711986:C:T
rs6701313	1	67712157	T	C	0.0677683	-0.00257754	0.000501698	2.78e-07	361141	1:67712157:C:T
rs9988642	1	67726104	C	T	0.0685674	-0.00260895	0.000498876	1.7e-07	361141	1:67726104:T:C
rs7547569	1	67731368	C	T	0.0703545	-0.00250557	0.000496145	4.42e-07	361141	1:67731368:T:C
rs79866453	1	67732512	T	C	0.070019	-0.00247273	0.00049699	6.51e-07	361141	1:67732512:C:T
rs12033764	1	67734482	T	C	0.327081	0.00127495	0.000270227	2.38e-06	361141	1:67734482:C:T
rs111379368	1	67735360	G	T	0.0700415	-0.00247613	0.000496807	6.23e-07	361141	1:67735360:T:G
rs11583760	1	67735948	T	C	0.0700306	-0.00247432	0.000496769	6.33e-07	361141	1:67735948:C:T
rs11209032	1	67740092	A	G	0.32717	0.00126011	0.000270104	3.08e-06	361141	1:67740092:G:A
rs113120270	1	67741782	G	C	0.0698992	-0.00244298	0.000496506	8.64e-07	361141	1:67741782:C:G
rs149798029	1	67741884	A	G	0.0699643	-0.00245176	0.000496289	7.81e-07	361141	1:67741884:G:A
rs151278615	1	67742670	A	G	0.0698976	-0.00243962	0.000496529	8.96e-07	361141	1:67742670:G:A
rs113155999	1	67743552	C	T	0.0700221	-0.00241059	0.000496134	1.18e-06	361141	1:67743552:T:C
rs11209033	1	67744500	G	C	0.327249	0.00125464	0.000270032	3.38e-06	361141	1:67744500:C:G
rs11209034	1	67744684	C	T	0.327344	0.00125686	0.000270048	3.25e-06	361141	1:67744684:T:C
rs34426521	1	67745768	G	A	0.327807	0.00125509	0.000269887	3.31e-06	361141	1:67745768:A:G
rs6676660	1	67745895	A	T	0.327698	0.00125475	0.000269888	3.33e-06	361141	1:67745895:T:A
rs4655535	1	67754527	T	G	0.448781	-0.00116871	0.000253646	4.07e-06	361141	1:67754527:G:T
rs114276662	1	92445179	A	G	3.42e-06	0.474671	0.0747168	2.11e-10	361141	1:92445179:G:A
rs185615944	1	92643066	A	G	3.05e-06	0.786515	0.0955531	1.86e-16	361141	1:92643066:G:A
rs149042261	1	94336264	A	G	4.73e-06	0.662521	0.0885636	7.41e-14	361141	1:94336264:G:A
rs201288992	1	94649725	G	C	1.03e-07	28.158	5.4617	2.53e-07	361141	1:94649725:C:G
rs146041189	1	100346337	A	G	2.88e-06	0.790776	0.148252	9.61e-08	361141	1:100346337:G:A
rs138132875	1	109472315	G	A	1.62e-06	0.983459	0.106701	3.07e-20	361141	1:109472315:A:G
rs34281840	1	109492478	C	T	0.000135285	0.0606703	0.0108842	2.49e-08	361141	1:109492478:T:C
rs145374664	1	109772168	T	C	3.75e-07	4.76249	0.987315	1.41e-06	361141	1:109772168:C:T
rs201291428	1	109801286	T	C	2.46e-06	0.595188	0.115499	2.56e-07	361141	1:109801286:C:T
rs141369742	1	110949006	G	T	2.49e-06	0.931639	0.104166	3.78e-19	361141	1:110949006:T:G
rs61745743	1	114402023	G	A	4.26e-05	0.124974	0.023191	7.09e-08	361141	1:114402023:A:G
rs111483355	1	116941697	T	C	5.42e-06	0.48028	0.0943383	3.56e-07	361141	1:116941697:C:T
rs140504036	1	118512719	T	G	6.62e-07	9.25132	2.02439	4.88e-06	361141	1:118512719:G:T
rs147933345	1	147124392	C	T	1.03e-05	0.26907	0.0499984	7.39e-08	361141	1:147124392:T:C
rs587707748	1	150234595	T	C	5.43e-09	252.763	27.3052	2.11e-20	361141	1:150234595:C:T
rs74856367	1	151020378	T	C	4.77e-06	0.31993	0.0617265	2.18e-07	361141	1:151020378:C:T
rs75577601	1	151020469	A	G	4.77e-06	0.31993	0.0617265	2.18e-07	361141	1:151020469:G:A
rs142903144	1	151491318	G	T	1.56e-05	0.185763	0.0374922	7.25e-07	361141	1:151491318:T:G
rs10788843	1	152553768	A	G	0.392495	0.00117974	0.000258212	4.91e-06	361141	1:152553768:G:A
rs477392	1	152555176	G	C	0.340525	0.00157063	0.000266347	3.71e-09	361141	1:152555176:C:G
rs75567512	1	152587933	A	C	0.340115	0.00156777	0.00026667	4.13e-09	361141	1:152587933:C:A
rs202161928	1	152588182	A	G	0.380782	0.00137618	0.000268926	3.1e-07	361141	1:152588182:G:A
rs111543341	1	152589499	G	A	0.385523	0.00141076	0.000271184	1.97e-07	361141	1:152589499:A:G
rs4845447	1	152590886	C	T	0.340467	0.00156504	0.000266525	4.31e-09	361141	1:152590886:T:C
rs4845450	1	152591200	C	T	0.340466	0.00156457	0.000266533	4.36e-09	361141	1:152591200:T:C
rs6697560	1	152592892	G	A	0.340529	0.00155675	0.000266712	5.32e-09	361141	1:152592892:A:G
rs6700290	1	152592978	A	T	0.340513	0.00155611	0.00026671	5.4e-09	361141	1:152592978:T:A
rs12071335	1	152593923	A	G	0.394823	0.00117976	0.000258343	4.96e-06	361141	1:152593923:G:A
rs11205046	1	152597043	T	C	0.393103	0.00120051	0.000258417	3.39e-06	361141	1:152597043:C:T
rs1011297	1	152597948	C	T	0.393102	0.0012006	0.000258417	3.39e-06	361141	1:152597948:T:C
rs1474168	1	152598293	G	A	0.393089	0.00120086	0.00025842	3.37e-06	361141	1:152598293:A:G
rs4845456	1	152598400	A	G	0.393102	0.00120047	0.000258421	3.4e-06	361141	1:152598400:G:A
rs6687570	1	152598862	T	C	0.393099	0.00120041	0.000258414	3.4e-06	361141	1:152598862:C:T
rs925976	1	152599265	A	C	0.393012	0.00119909	0.000258432	3.49e-06	361141	1:152599265:C:A
rs11580546	1	152601417	G	A	0.393045	0.0012054	0.000258437	3.1e-06	361141	1:152601417:A:G
rs11205048	1	152601676	G	A	0.393059	0.00120457	0.000258435	3.15e-06	361141	1:152601676:A:G
rs12752346	1	152601989	T	C	0.393041	0.00120551	0.000258436	3.09e-06	361141	1:152601989:C:T
rs12564254	1	152602512	G	A	0.393036	0.00119989	0.000258436	3.44e-06	361141	1:152602512:A:G
rs11581621	1	152603011	G	A	0.391944	0.00120871	0.000258966	3.05e-06	361141	1:152603011:A:G
rs11582021	1	152603023	C	T	0.39194	0.00120869	0.000258967	3.05e-06	361141	1:152603023:T:C
rs59373699	1	152605300	G	A	0.392725	0.0012017	0.000258488	3.34e-06	361141	1:152605300:A:G
rs11589292	1	152606950	T	C	0.393028	0.0011999	0.000258391	3.42e-06	361141	1:152606950:C:T
rs35437697	1	152608272	A	G	0.392448	0.00119028	0.000258505	4.14e-06	361141	1:152608272:G:A
rs12037536	1	152608473	G	T	0.392792	0.00119008	0.000258436	4.13e-06	361141	1:152608473:T:G
rs34771780	1	152608593	G	T	0.388199	0.0011946	0.000260555	4.55e-06	361141	1:152608593:T:G
rs10128024	1	152608711	T	C	0.392643	0.00118191	0.000258467	4.82e-06	361141	1:152608711:C:T
rs10127681	1	152608912	A	G	0.392689	0.00119689	0.000258701	3.72e-06	361141	1:152608912:G:A
rs35903848	1	152608916	A	G	0.392689	0.00119689	0.000258701	3.72e-06	361141	1:152608916:G:A
rs138465589	1	152646152	C	T	0.0205246	-0.004143	0.000900605	4.22e-06	361141	1:152646152:T:C
rs1536157	1	152686773	T	G	0.457213	0.00125629	0.000253431	7.16e-07	361141	1:152686773:G:T
rs41268476	1	152692803	C	A	0.042479	-0.00304746	0.000628439	1.24e-06	361141	1:152692803:A:C
rs11205094	1	152708619	G	T	0.456948	0.00123007	0.000253459	1.22e-06	361141	1:152708619:T:G
rs2095740	1	152911411	A	G	0.241371	0.0013878	0.000299303	3.54e-06	361141	1:152911411:G:A
rs187465892	1	153921054	T	C	4.73e-06	0.320632	0.0616426	1.98e-07	361141	1:153921054:C:T
rs141970914	1	154247435	A	G	5.11e-06	0.319639	0.0616288	2.14e-07	361141	1:154247435:G:A
rs146520285	1	158596684	A	G	4.83e-07	4.74404	0.745143	1.93e-10	361141	1:158596684:G:A
rs146158626	1	158725348	A	T	7.49e-07	3.72556	0.478988	7.39e-15	361141	1:158725348:T:A
rs56313008	1	162725038	T	C	6.31e-06	0.323231	0.0631165	3.04e-07	361141	1:162725038:C:T
rs375332190	1	178092318	A	G	4.32e-06	0.93353	0.0740157	1.83e-36	361141	1:178092318:G:A
rs143589216	1	179064224	A	G	1.44e-06	0.99162	0.107063	2.02e-20	361141	1:179064224:G:A
rs142174054	1	182096941	T	C	5.01e-06	0.752082	0.0978921	1.56e-14	361141	1:182096941:C:T
rs150071238	1	184764457	C	T	2.62e-06	0.555992	0.0807616	5.81e-12	361141	1:184764457:T:C
rs191025056	1	188378292	C	A	0.00256615	0.0126771	0.00265304	1.77e-06	361141	1:188378292:A:C
rs552968083	1	188474848	A	C	0.00330959	0.0107613	0.00229299	2.69e-06	361141	1:188474848:C:A
rs184825495	1	190462968	T	G	1.07e-06	2.95718	0.579182	3.3e-07	361141	1:190462968:G:T
rs772266543	1	194018736	G	A	0.00160989	0.0170582	0.00322512	1.23e-07	361141	1:194018736:A:G
rs566420727	1	194093708	G	T	0.00181444	0.0148221	0.00303384	1.03e-06	361141	1:194093708:T:G
rs559910237	1	194107926	A	T	0.00150603	0.0182074	0.00348139	1.7e-07	361141	1:194107926:T:A
rs574892246	1	194107930	G	A	0.00151116	0.0172689	0.00348355	7.15e-07	361141	1:194107930:A:G
rs539096993	1	194194900	C	T	0.00185653	0.0150369	0.00309239	1.16e-06	361141	1:194194900:T:C
rs2488398	1	197701376	C	G	0.212439	0.00141726	0.000308485	4.34e-06	361141	1:197701376:G:C
rs1539414	1	197743506	A	G	0.211525	0.00145383	0.000308649	2.47e-06	361141	1:197743506:G:A
rs12134279	1	197781198	T	C	0.207286	0.00142475	0.000310804	4.56e-06	361141	1:197781198:C:T
rs34967494	1	197790104	A	G	0.184877	0.00168607	0.0003249	2.11e-07	361141	1:197790104:G:A
rs12138679	1	197803799	A	G	0.184703	0.0016869	0.000325657	2.22e-07	361141	1:197803799:G:A
rs10737695	1	197810094	A	C	0.189541	-0.00155799	0.000322028	1.31e-06	361141	1:197810094:C:A
rs12120352	1	197812259	T	C	0.189018	0.00153886	0.000322224	1.79e-06	361141	1:197812259:C:T
rs12408939	1	197812823	G	A	0.189592	0.00152806	0.000321917	2.07e-06	361141	1:197812823:A:G
rs12141007	1	197813558	C	T	0.18989	0.00153651	0.000321964	1.82e-06	361141	1:197813558:T:C
rs78513844	1	201104171	T	G	0.00670082	0.00760658	0.0015683	1.23e-06	361141	1:201104171:G:T
rs531701977	1	201179791	T	G	1.36e-06	1.62814	0.300424	5.98e-08	361141	1:201179791:G:T
rs114687015	1	204411734	T	C	1.57e-07	11.4689	1.37739	8.35e-17	361141	1:204411734:C:T
rs544741245	1	210796982	T	G	1.55e-06	2.43798	0.507109	1.53e-06	361141	1:210796982:G:T
rs72731088	1	215216672	G	A	0.0536629	-0.00286614	0.00056019	3.12e-07	361141	1:215216672:A:G
rs72737283	1	215556699	G	A	0.0842619	-0.0021384	0.000455149	2.62e-06	361141	1:215556699:A:G
rs9651105	1	215613406	T	G	0.090059	-0.00206583	0.000441454	2.88e-06	361141	1:215613406:G:T
rs181998645	1	223116452	C	G	5.03e-06	0.942315	0.142961	4.36e-11	361141	1:223116452:G:C
rs535322334	1	225601731	C	T	1.94e-06	1.00772	0.110857	9.93e-20	361141	1:225601731:T:C
rs3219057	1	226573216	T	C	2.5e-07	14.763	1.48959	3.76e-23	361141	1:226573216:C:T
rs201307363	1	228556096	T	C	0.000309721	0.0363484	0.00777336	2.93e-06	361141	1:228556096:C:T
rs148641192	1	228557360	T	A	0.00123638	0.0212622	0.00376541	1.64e-08	361141	1:228557360:A:T
rs140624379	1	228709877	A	G	0.00203774	0.0135817	0.00286556	2.14e-06	361141	1:228709877:G:A
rs368281494	1	228711518	C	T	0.00192686	0.0149124	0.00295345	4.44e-07	361141	1:228711518:T:C
rs527657769	1	228712724	C	T	0.00151824	0.0166601	0.003367	7.5e-07	361141	1:228712724:T:C
rs188967413	1	228719985	A	G	0.00202141	0.013317	0.00285632	3.13e-06	361141	1:228719985:G:A
rs140307832	1	228729007	C	T	0.00204043	0.0133308	0.00283023	2.48e-06	361141	1:228729007:T:C
rs544276941	1	228742150	G	A	0.00190546	0.015133	0.00298032	3.82e-07	361141	1:228742150:A:G
rs138804100	1	228744046	A	C	0.00205812	0.0130558	0.0028255	3.83e-06	361141	1:228744046:C:A
rs142070187	1	228782863	T	C	0.00206566	0.0129628	0.00282019	4.3e-06	361141	1:228782863:C:T
rs141541314	1	228797212	A	T	0.00246814	0.0133194	0.00262361	3.84e-07	361141	1:228797212:T:A
rs115521494	1	228803814	T	C	0.00223739	0.0130778	0.00274658	1.92e-06	361141	1:228803814:C:T
rs576416911	1	235324707	T	G	8.2e-07	4.89125	0.688072	1.17e-12	361141	1:235324707:G:T
rs146215689	1	235896947	G	A	3.85e-06	0.393306	0.0682867	8.44e-09	361141	1:235896947:A:G
rs556173059	1	235922546	G	C	3.83e-06	0.393353	0.0682837	8.39e-09	361141	1:235922546:C:G
rs188200854	1	236148772	T	C	3.87e-05	0.106555	0.021255	5.36e-07	361141	1:236148772:C:T
rs200441309	1	247769210	C	G	7.06e-08	29.8201	4.75351	3.54e-10	361141	1:247769210:G:C
rs115887128	1	249158776	T	G	8.48e-06	0.446322	0.0724361	7.21e-10	361141	1:249158776:G:T
rs147613609	2	11803689	T	G	0.0124241	0.00583608	0.00125692	3.43e-06	361141	2:11803689:G:T
rs144359658	2	17696957	T	C	3.37e-06	0.476097	0.0748136	1.97e-10	361141	2:17696957:C:T
rs538156388	2	20178549	C	T	1.51e-06	1.78444	0.370008	1.42e-06	361141	2:20178549:T:C
rs76543468	2	24443897	C	T	4.23e-06	0.319279	0.0621422	2.78e-07	361141	2:24443897:T:C
rs190040463	2	24953208	G	T	0.00279443	0.0132868	0.00251491	1.27e-07	361141	2:24953208:T:G
rs142759452	2	25022589	A	C	4.41e-06	0.697576	0.0893749	5.96e-15	361141	2:25022589:C:A
rs7607527	2	26502152	T	C	1.31e-05	0.252506	0.0400211	2.81e-10	361141	2:26502152:C:T
rs57969630	2	26502880	G	A	1.37e-05	0.248517	0.0397627	4.11e-10	361141	2:26502880:A:G
rs56902571	2	26502941	T	C	1.31e-05	0.252499	0.0400211	2.81e-10	361141	2:26502941:C:T
rs35243998	2	27016057	G	C	1.18e-06	2.12029	0.23995	9.93e-19	361141	2:27016057:C:G
rs191555579	2	27278978	C	G	8.69e-08	27.8838	4.11672	1.26e-11	361141	2:27278978:G:C
rs140235524	2	27306702	A	G	2.39e-07	12.3753	1.85803	2.73e-11	361141	2:27306702:G:A
rs371515629	2	27357173	A	T	1.09e-08	124.193	19.3089	1.26e-10	361141	2:27357173:T:A
rs114454524	2	27600895	C	T	2.71e-08	59.1616	6.62265	4.16e-19	361141	2:27600895:T:C
rs144135379	2	27666107	T	C	2.71e-08	50.4435	5.4611	2.55e-20	361141	2:27666107:C:T
rs190230373	2	30953493	T	C	0.00157018	0.0210704	0.00347741	1.37e-09	361141	2:30953493:C:T
rs192288497	2	30964592	T	C	0.00124742	0.0200231	0.00380477	1.42e-07	361141	2:30964592:C:T
rs190645471	2	31036534	C	T	0.0014216	0.0169114	0.00353872	1.76e-06	361141	2:31036534:T:C
rs182605329	2	31255589	C	T	0.00117229	0.0182324	0.00392339	3.37e-06	361141	2:31255589:T:C
rs79611244	2	33820689	T	C	3.57e-06	0.554513	0.0823833	1.69e-11	361141	2:33820689:C:T
rs140459696	2	37516663	G	A	8.8e-06	0.378791	0.0664041	1.17e-08	361141	2:37516663:A:G
rs537867009	2	47596223	A	G	1.31e-06	2.33929	0.250472	9.73e-21	361141	2:47596223:G:A
rs554448485	2	47596923	G	C	1.55e-06	4.6984	0.574403	2.86e-16	361141	2:47596923:C:G
rs553424940	2	54482432	A	C	1.88e-06	0.988977	0.107388	3.3e-20	361141	2:54482432:C:A
rs557616559	2	54856151	T	C	5.27e-07	4.89142	0.759403	1.19e-10	361141	2:54856151:C:T
rs567768211	2	58273962	C	A	2.7e-05	0.171847	0.029252	4.24e-09	361141	2:58273962:A:C
rs35741374	2	61072567	T	C	0.430502	0.00140977	0.000255507	3.44e-08	361141	2:61072567:C:T
rs1177205	2	61075111	T	A	0.429303	-0.00139335	0.000255205	4.77e-08	361141	2:61075111:A:T
rs1177206	2	61075189	T	C	0.429238	-0.0013991	0.000255195	4.2e-08	361141	2:61075189:C:T
rs1306395	2	61076272	C	T	0.429589	-0.00140583	0.000255138	3.59e-08	361141	2:61076272:T:C
rs1177211	2	61078350	A	G	0.429228	-0.00138918	0.000255054	5.14e-08	361141	2:61078350:G:A
rs1177213	2	61079090	G	A	0.430211	-0.0013967	0.000254977	4.31e-08	361141	2:61079090:A:G
rs842625	2	61080482	A	G	0.430312	-0.00140129	0.000254973	3.89e-08	361141	2:61080482:G:A
rs842627	2	61082660	A	G	0.430421	-0.00140169	0.000254936	3.84e-08	361141	2:61082660:G:A
rs62149416	2	61083506	C	T	0.369008	-0.00137253	0.000261961	1.61e-07	361141	2:61083506:T:C
rs842631	2	61085723	T	C	0.429255	-0.00139333	0.000255045	4.68e-08	361141	2:61085723:C:T
rs62149419	2	61090226	C	T	0.342134	-0.00123432	0.000266813	3.73e-06	361141	2:61090226:T:C
rs842636	2	61091950	A	G	0.434872	-0.001453	0.000254413	1.12e-08	361141	2:61091950:G:A
rs842638	2	61092678	C	T	0.430463	-0.00140465	0.000254962	3.61e-08	361141	2:61092678:T:C
rs13019590	2	61099420	C	A	0.369616	-0.00133357	0.000261723	3.48e-07	361141	2:61099420:A:C
rs76659990	2	61106058	C	T	0.370342	-0.00126792	0.000261592	1.25e-06	361141	2:61106058:T:C
rs67574266	2	61108829	A	G	0.372882	-0.00126975	0.000261185	1.17e-06	361141	2:61108829:G:A
rs34695944	2	61124850	C	T	0.372682	-0.00126634	0.000261198	1.25e-06	361141	2:61124850:T:C
rs13031237	2	61136129	T	G	0.3685	-0.00119729	0.000261719	4.77e-06	361141	2:61136129:G:T
rs13026755	2	61160619	T	C	0.344511	-0.00125591	0.000266076	2.36e-06	361141	2:61160619:C:T
rs13017599	2	61164331	A	G	0.367491	-0.00123365	0.000261878	2.47e-06	361141	2:61164331:G:A
rs527491180	2	63824585	T	C	4.23e-07	9.23051	1.38275	2.47e-11	361141	2:63824585:C:T
rs80133984	2	73676312	G	A	1.6e-06	0.983657	0.106905	3.56e-20	361141	2:73676312:A:G
rs200736296	2	96949394	A	G	1.03e-06	1.61206	0.313608	2.74e-07	361141	2:96949394:G:A
rs188238865	2	102378981	G	T	0.00305577	0.0118858	0.00248445	1.72e-06	361141	2:102378981:T:G
rs145284139	2	109381493	C	G	5.44e-06	0.318004	0.0615402	2.37e-07	361141	2:109381493:G:C
rs75108298	2	112817583	C	T	2.03e-06	0.858718	0.184688	3.33e-06	361141	2:112817583:T:C
rs34038519	2	113764181	C	T	7.01e-06	0.42501	0.0720648	3.69e-09	361141	2:113764181:T:C
rs151013682	2	120687414	A	G	0.000159972	0.0571441	0.0122605	3.15e-06	361141	2:120687414:G:A
rs115924997	2	128046255	T	C	1.6e-06	0.986031	0.106928	2.95e-20	361141	2:128046255:C:T
rs140329035	2	158115047	C	T	4.93e-06	0.651084	0.119979	5.75e-08	361141	2:158115047:T:C
rs181962863	2	158965937	A	G	0.00298906	0.0131867	0.00253343	1.94e-07	361141	2:158965937:G:A
rs13394676	2	160898674	A	G	2.02e-05	0.163036	0.0319046	3.22e-07	361141	2:160898674:G:A
rs2111485	2	163110536	G	A	0.390432	0.00126391	0.000258075	9.71e-07	361141	2:163110536:A:G
rs538895558	2	170136076	G	A	1.8e-06	1.50232	0.232219	9.85e-11	361141	2:170136076:A:G
rs199691660	2	178098829	T	A	8.69e-08	24.8056	3.0529	4.48e-16	361141	2:178098829:A:T
rs35194777	2	178576505	A	G	1.67e-06	1.22646	0.261515	2.74e-06	361141	2:178576505:G:A
rs201918596	2	179424425	C	T	1.95e-07	8.82669	0.965422	6.11e-20	361141	2:179424425:T:C
rs187182557	2	179586698	A	T	2.17e-07	10.9225	1.83276	2.53e-09	361141	2:179586698:T:A
rs142794598	2	179590301	G	A	1.36e-07	12.029	1.90723	2.85e-10	361141	2:179590301:A:G
rs142273664	2	179614154	A	G	1.63e-08	81.2779	15.7662	2.53e-07	361141	2:179614154:G:A
rs143035953	2	179635205	T	C	8.69e-08	27.6981	5.35551	2.32e-07	361141	2:179635205:C:T
rs376632669	2	196681505	C	T	5.43e-09	251.653	27.305	3.09e-20	361141	2:196681505:T:C
rs142774075	2	197521829	A	C	5.46e-06	0.461348	0.0752659	8.82e-10	361141	2:197521829:C:A
rs551624897	2	200136960	T	C	5.92e-07	6.55258	0.939376	3.05e-12	361141	2:200136960:C:T
rs572997218	2	200776249	A	G	2.39e-06	1.15472	0.132822	3.52e-18	361141	2:200776249:G:A
rs144844508	2	203682156	T	C	5.43e-09	252.425	27.3048	2.37e-20	361141	2:203682156:C:T
rs142324185	2	207041094	C	G	2.54e-06	0.984293	0.106546	2.52e-20	361141	2:207041094:G:C
rs149827565	2	209163458	G	A	4.45e-07	4.89865	1.00933	1.21e-06	361141	2:209163458:A:G
rs150702291	2	218683429	A	G	4.34e-08	40.5917	7.88303	2.62e-07	361141	2:218683429:G:A
rs575250579	2	218686572	G	C	1.09e-08	124.364	19.3085	1.19e-10	361141	2:218686572:C:G
rs527561674	2	219516863	A	G	2.07e-06	0.979412	0.106873	5.02e-20	361141	2:219516863:G:A
rs36045386	2	234202960	T	C	3.35e-05	0.138924	0.02777	5.66e-07	361141	2:234202960:C:T
rs148617766	2	234621731	T	C	2.77e-06	0.480907	0.0822908	5.1e-09	361141	2:234621731:C:T
rs570153568	2	237371243	A	G	0.00119645	0.0184267	0.0038808	2.05e-06	361141	2:237371243:G:A
rs563722926	2	237373890	A	G	0.00118482	0.0189135	0.00390112	1.25e-06	361141	2:237373890:G:A
rs139139954	2	241976709	T	C	8.29e-06	0.539903	0.0809173	2.52e-11	361141	2:241976709:C:T
rs370745284	2	242004824	T	C	1.39e-06	0.986411	0.107077	3.21e-20	361141	2:242004824:C:T
rs150795053	2	242035686	T	C	4.34e-08	31.1342	4.82715	1.12e-10	361141	2:242035686:C:T
rs150195342	2	242139572	T	G	2.82e-06	0.484666	0.0757123	1.54e-10	361141	2:242139572:G:T
rs111978925	2	242144307	T	C	2.86e-06	0.486558	0.0757152	1.31e-10	361141	2:242144307:C:T
rs147359626	2	242511751	T	C	6.3e-07	2.64348	0.464787	1.29e-08	361141	2:242511751:C:T
rs113542762	2	242593986	A	G	6.29e-06	0.482279	0.0855834	1.75e-08	361141	2:242593986:G:A
rs543019553	3	3531888	T	G	0.00137875	0.0201456	0.00361821	2.58e-08	361141	3:3531888:G:T
rs142982332	3	9956450	A	G	2.41e-06	0.812633	0.132929	9.77e-10	361141	3:9956450:G:A
rs17032825	3	10443905	C	T	7.39e-06	0.434161	0.0719657	1.61e-09	361141	3:10443905:T:C
rs61756078	3	13417818	A	G	2.41e-05	0.169303	0.033039	2.99e-07	361141	3:13417818:G:A
rs61756077	3	13418998	A	G	2.41e-05	0.169303	0.033039	2.99e-07	361141	3:13418998:G:A
rs189619298	3	14190332	G	T	6.14e-07	2.91518	0.587156	6.88e-07	361141	3:14190332:T:G
rs138328955	3	14724264	T	C	7.45e-06	0.413434	0.0669657	6.67e-10	361141	3:14724264:C:T
rs114415893	3	14724412	T	C	8.37e-06	0.406715	0.0666384	1.04e-09	361141	3:14724412:C:T
rs61737038	3	25835982	A	G	6.03e-06	0.307614	0.0609926	4.57e-07	361141	3:25835982:G:A
rs184943378	3	32915303	C	T	5.75e-05	0.129297	0.0244329	1.21e-07	361141	3:32915303:T:C
rs73827604	3	38153715	G	A	8.41e-06	0.272837	0.0565462	1.4e-06	361141	3:38153715:A:G
rs144983954	3	42660549	G	A	1.46e-06	2.60201	0.364806	9.87e-13	361141	3:42660549:A:G
rs17583742	3	43951723	C	T	0.266494	0.00132802	0.000286677	3.61e-06	361141	3:43951723:T:C
rs7631554	3	43959183	T	A	0.26613	0.00133888	0.000285897	2.83e-06	361141	3:43959183:A:T
rs199498651	3	48828011	T	C	3.04e-06	1.33018	0.216775	8.46e-10	361141	3:48828011:C:T
rs368118572	3	50334166	G	T	4.89e-08	43.2086	6.6229	6.85e-11	361141	3:50334166:T:G
rs143564112	3	52588770	T	C	4.18e-07	4.75875	0.537268	8.23e-19	361141	3:52588770:C:T
rs73832347	3	64599013	A	C	7.04e-05	0.129762	0.016478	3.42e-15	361141	3:64599013:C:A
rs34031957	3	72799548	T	C	1.06e-05	0.294358	0.0587805	5.51e-07	361141	3:72799548:C:T
rs142951081	3	73114696	G	A	3.37e-07	7.27912	1.0845	1.92e-11	361141	3:73114696:A:G
rs199931734	3	101049219	A	G	5.43e-09	251.742	27.3049	3e-20	361141	3:101049219:G:A
rs114046756	3	105412383	T	C	5.35e-06	0.306608	0.0605146	4.05e-07	361141	3:105412383:C:T
rs539471415	3	108276058	C	T	1.03e-07	22.6418	2.74436	1.59e-16	361141	3:108276058:T:C
rs115073877	3	111603365	G	C	5.43e-07	5.06687	0.624796	5.09e-16	361141	3:111603365:C:G
rs145185720	3	112066613	A	G	2.55e-07	8.1335	1.51011	7.21e-08	361141	3:112066613:G:A
rs142627077	3	114057879	A	G	4.41e-06	0.559088	0.116778	1.69e-06	361141	3:114057879:G:A
rs72655932	3	118948917	A	G	2.94e-06	0.595087	0.0837054	1.17e-12	361141	3:118948917:G:A
rs570763063	3	120586507	T	C	0.00211578	0.0139683	0.00287069	1.14e-06	361141	3:120586507:C:T
rs143042258	3	121565106	A	G	0.00293365	0.0122458	0.00253703	1.39e-06	361141	3:121565106:G:A
rs568707079	3	128749696	A	G	5.43e-08	27.6441	3.01536	4.85e-20	361141	3:128749696:G:A
rs141945118	3	129302489	C	T	3.47e-06	0.544389	0.091887	3.13e-09	361141	3:129302489:T:C
rs148875932	3	129304853	G	C	3.51e-06	0.530193	0.081019	6e-11	361141	3:129304853:C:G
rs149287080	3	155628932	T	A	4.34e-08	46.144	6.82678	1.39e-11	361141	3:155628932:A:T
rs116333990	3	165503962	A	G	2.85e-06	1.08569	0.123906	1.92e-18	361141	3:165503962:G:A
rs78466084	3	167045787	G	A	8.31e-07	3.0159	0.57945	1.94e-07	361141	3:167045787:A:G
rs202154219	3	184008403	A	G	1.68e-07	13.2183	2.40428	3.85e-08	361141	3:184008403:G:A
rs371651163	3	188590542	T	C	1.23e-05	0.227455	0.0381855	2.58e-09	361141	3:188590542:C:T
rs145475632	3	190105985	A	G	4.29e-07	6.09212	1.21518	5.35e-07	361141	3:190105985:G:A
rs555251394	4	2854931	T	G	4.83e-07	7.87158	1.02697	1.8e-14	361141	4:2854931:G:T
rs188608480	4	4276484	C	T	8.8e-07	2.24786	0.491572	4.81e-06	361141	4:4276484:T:C
rs142855889	4	4543620	C	T	7.81e-05	0.103728	0.0186919	2.87e-08	361141	4:4543620:T:C
rs149599489	4	15638256	G	A	2.23e-07	12.3758	2.19341	1.68e-08	361141	4:15638256:A:G
rs139043122	4	39304378	C	T	3.49e-06	0.492653	0.0750574	5.26e-11	361141	4:39304378:T:C
rs144037430	4	39319481	C	T	7.2e-06	0.380226	0.0664084	1.03e-08	361141	4:39319481:T:C
rs144056512	4	40328723	C	T	3.76e-06	0.475278	0.0749638	2.3e-10	361141	4:40328723:T:C
rs542891810	4	44450518	T	C	5.4e-06	0.454572	0.0737671	7.18e-10	361141	4:44450518:C:T
rs192398919	4	44638017	A	G	5.21e-07	6.87128	1.36204	4.54e-07	361141	4:44638017:G:A
rs565815784	4	48384895	G	A	3.16e-06	0.950115	0.105843	2.8e-19	361141	4:48384895:A:G
rs61730368	4	57384944	C	T	1.62e-06	0.999913	0.108463	3.02e-20	361141	4:57384944:T:C
rs191379694	4	57425646	T	G	3.95e-06	0.875481	0.154787	1.55e-08	361141	4:57425646:G:T
rs569829237	4	58520236	C	A	0.00115086	0.0207927	0.00405813	3e-07	361141	4:58520236:A:C
rs573774657	4	59627611	T	C	0.00165395	0.0148957	0.00324373	4.39e-06	361141	4:59627611:C:T
rs28399251	4	70434343	T	A	0.128473	0.00175863	0.00038105	3.93e-06	361141	4:70434343:A:T
rs34271211	4	79351542	T	C	2.65e-06	0.61315	0.0960019	1.7e-10	361141	4:79351542:C:T
rs78619145	4	79432602	G	C	4.04e-06	0.331484	0.0641504	2.38e-07	361141	4:79432602:C:G
rs34034599	4	79437008	T	C	4.27e-06	0.330454	0.0639878	2.41e-07	361141	4:79437008:C:T
rs35739017	4	83748650	T	G	2.45e-05	0.190816	0.0345745	3.41e-08	361141	4:83748650:G:T
rs4147553	4	100334943	T	C	0.0686311	0.00232959	0.000498429	2.96e-06	361141	4:100334943:C:T
rs148937367	4	113435847	A	G	1.09e-08	124.221	19.3086	1.25e-10	361141	4:113435847:G:A
rs569354913	4	120551565	G	C	0.00137374	0.0175946	0.00378823	3.41e-06	361141	4:120551565:C:G
rs150040166	4	123663834	C	T	3.55e-06	0.951789	0.104254	6.91e-20	361141	4:123663834:T:C
rs17050748	4	140291555	T	C	4.72e-06	0.318237	0.0616109	2.4e-07	361141	4:140291555:C:T
rs145190344	4	141590224	A	G	1.23e-06	1.24158	0.195917	2.34e-10	361141	4:141590224:G:A
rs192016596	4	156194299	A	G	0.00103062	0.0201539	0.00424874	2.1e-06	361141	4:156194299:G:A
rs6536103	4	156765098	C	T	0.00244877	0.0125449	0.00258041	1.16e-06	361141	4:156765098:T:C
rs72956413	4	156765165	A	G	0.00205696	0.014293	0.00279248	3.08e-07	361141	4:156765165:G:A
rs7694535	4	156765515	T	A	0.00244897	0.0125468	0.00258023	1.16e-06	361141	4:156765515:A:T
rs72956417	4	156765603	C	T	0.00205769	0.0142843	0.00279152	3.11e-07	361141	4:156765603:T:C
rs10009934	4	156765664	G	T	0.00245246	0.0125262	0.00257992	1.2e-06	361141	4:156765664:T:G
rs10020343	4	156765706	G	A	0.00245374	0.0125284	0.00257746	1.17e-06	361141	4:156765706:A:G
rs10001395	4	156766835	A	G	0.00244813	0.0125753	0.00257965	1.09e-06	361141	4:156766835:G:A
rs28882376	4	156766919	G	C	0.00244978	0.0125484	0.00258004	1.15e-06	361141	4:156766919:C:G
rs6812390	4	156766949	A	C	0.00244927	0.0125507	0.00258005	1.15e-06	361141	4:156766949:C:A
rs28798403	4	156767912	A	G	0.00254697	0.0124011	0.00254462	1.1e-06	361141	4:156767912:G:A
rs7662516	4	156768069	G	C	0.00244934	0.0125492	0.00257992	1.15e-06	361141	4:156768069:C:G
rs7692748	4	156768540	G	T	0.00244796	0.0125702	0.00258052	1.11e-06	361141	4:156768540:T:G
rs7668709	4	156768659	A	G	0.00245202	0.012544	0.00257971	1.16e-06	361141	4:156768659:G:A
rs6851597	4	156768885	A	T	0.00241974	0.0129269	0.00260314	6.84e-07	361141	4:156768885:T:A
rs6826033	4	156769088	T	C	0.00244959	0.0125541	0.00257962	1.14e-06	361141	4:156769088:C:T
rs56151920	4	156769260	C	G	0.00244946	0.0125557	0.00257972	1.13e-06	361141	4:156769260:G:C
rs72956428	4	156769493	T	C	0.00244854	0.0125713	0.0025806	1.11e-06	361141	4:156769493:C:T
rs72956429	4	156769517	A	T	0.00244854	0.0125713	0.0025806	1.11e-06	361141	4:156769517:T:A
rs6833038	4	156770109	T	C	0.00245303	0.0125585	0.00257861	1.11e-06	361141	4:156770109:C:T
rs6851513	4	156770556	A	G	0.00245097	0.0125847	0.00257904	1.06e-06	361141	4:156770556:G:A
rs56050400	4	156771697	A	T	0.00245733	0.0125105	0.00257505	1.18e-06	361141	4:156771697:T:A
rs57721795	4	156777400	A	C	0.00206933	0.0142084	0.00278956	3.52e-07	361141	4:156777400:C:A
rs115187352	4	156780978	G	A	0.00199933	0.0142361	0.00283437	5.1e-07	361141	4:156780978:A:G
rs17033623	4	156784671	A	G	0.00206931	0.0142347	0.00278846	3.31e-07	361141	4:156784671:G:A
rs1514006	4	156786703	T	A	0.00206391	0.0142167	0.00278812	3.42e-07	361141	4:156786703:A:T
rs111369731	4	156789368	A	T	0.0020632	0.0142182	0.00278791	3.4e-07	361141	4:156789368:T:A
rs72956458	4	156791616	C	T	0.00206391	0.0142125	0.00278768	3.43e-07	361141	4:156791616:T:C
rs113939951	4	156793074	T	C	0.00206776	0.0144826	0.00278757	2.04e-07	361141	4:156793074:C:T
rs9994677	4	156794703	T	C	0.00213241	0.0135163	0.00275144	9e-07	361141	4:156794703:C:T
rs111684204	4	156800823	T	C	0.00214827	0.0133902	0.0027473	1.09e-06	361141	4:156800823:C:T
rs72958552	4	156802244	A	G	0.00213772	0.0134232	0.0027458	1.02e-06	361141	4:156802244:G:A
rs10012660	4	156805320	C	G	0.0021425	0.0133823	0.00274318	1.07e-06	361141	4:156805320:G:C
rs28490886	4	156811283	T	G	0.00213139	0.0133993	0.0027448	1.05e-06	361141	4:156811283:G:T
rs7698482	4	156811806	A	G	0.00213971	0.0133004	0.00273866	1.2e-06	361141	4:156811806:G:A
rs147704398	4	156814785	G	A	0.0021271	0.0128568	0.00278831	4.01e-06	361141	4:156814785:A:G
rs9995804	4	156819777	A	G	0.00209401	0.0134391	0.00278583	1.41e-06	361141	4:156819777:G:A
rs28369464	4	156825822	A	G	0.00206838	0.0129858	0.0028044	3.65e-06	361141	4:156825822:G:A
rs146844030	4	156860667	A	G	1.47e-05	0.335579	0.0648344	2.27e-07	361141	4:156860667:G:A
rs191086957	4	165251082	T	C	1.65e-06	0.987483	0.107032	2.82e-20	361141	4:165251082:C:T
rs150124244	4	182205354	T	C	0.00125573	0.0188288	0.00393243	1.68e-06	361141	4:182205354:C:T
rs143431515	4	184203952	A	T	3.06e-05	0.137075	0.0254396	7.12e-08	361141	4:184203952:T:A
rs559866601	5	9066588	G	C	5.37e-06	0.342472	0.0644053	1.05e-07	361141	5:9066588:C:G
rs185219431	5	13922400	A	C	1.63e-08	82.3157	15.7659	1.78e-07	361141	5:13922400:C:A
rs570949396	5	16701640	T	C	4.29e-07	8.35585	1.56367	9.11e-08	361141	5:16701640:C:T
rs141383719	5	32143867	C	T	4.34e-07	11.4912	1.54596	1.06e-13	361141	5:32143867:T:C
rs559666166	5	35628644	C	T	5.78e-06	0.316022	0.0609652	2.18e-07	361141	5:35628644:T:C
rs146544425	5	40764876	C	T	1.61e-06	1.93957	0.260354	9.37e-14	361141	5:40764876:T:C
rs323562	5	40853160	G	A	3.99e-06	0.748294	0.0942036	1.97e-15	361141	5:40853160:A:G
rs75345202	5	40945397	A	G	5.35e-06	0.316128	0.0615949	2.86e-07	361141	5:40945397:G:A
rs571797846	5	60768575	T	G	1.42e-06	2.64292	0.491332	7.49e-08	361141	5:60768575:G:T
rs113554665	5	74400378	C	T	3.64e-06	0.466165	0.0742081	3.35e-10	361141	5:74400378:T:C
rs138882750	5	88390772	G	A	1.21e-06	3.11693	0.412316	4.05e-14	361141	5:88390772:A:G
rs27037	5	96094694	G	T	0.28976	-0.00132341	0.00027797	1.93e-06	361141	5:96094694:T:G
rs469758	5	96121715	T	C	0.335744	-0.00134723	0.000267045	4.54e-07	361141	5:96121715:C:T
rs30378	5	96121994	G	A	0.335465	-0.00134656	0.000267054	4.6e-07	361141	5:96121994:A:G
rs30379	5	96122260	G	T	0.335527	-0.00134445	0.000267012	4.78e-07	361141	5:96122260:T:G
rs30380	5	96122281	C	A	0.335527	-0.00134447	0.000267012	4.77e-07	361141	5:96122281:A:C
rs168674	5	96123125	C	T	0.335501	-0.00134553	0.000267004	4.67e-07	361141	5:96123125:T:C
rs27710	5	96126197	G	A	0.335538	-0.00134552	0.000266944	4.65e-07	361141	5:96126197:A:G
rs2911139	5	96179593	G	C	0.265161	-0.00134424	0.000287059	2.83e-06	361141	5:96179593:C:G
rs78907927	5	109124719	G	C	2.61e-07	13.2818	2.67781	7.05e-07	361141	5:109124719:C:G
rs115756515	5	110340371	G	C	3.28e-05	0.141427	0.0284803	6.85e-07	361141	5:110340371:C:G
rs60581945	5	121515424	C	T	3.13e-05	0.12288	0.0236213	1.97e-07	361141	5:121515424:T:C
rs2078392	5	131884873	A	G	0.193867	-0.00160267	0.00031973	5.37e-07	361141	5:131884873:G:A
rs2078386	5	131884936	T	C	0.197531	0.0015483	0.000317319	1.06e-06	361141	5:131884936:C:T
rs12652920	5	131885240	C	G	0.19234	-0.00158835	0.000320462	7.18e-07	361141	5:131885240:G:C
rs1986009	5	131887986	A	C	0.186555	-0.0015722	0.000324666	1.28e-06	361141	5:131887986:C:A
rs2706334	5	131890471	T	C	0.198329	0.00155066	0.000316448	9.58e-07	361141	5:131890471:C:T
rs2706338	5	131895849	T	C	0.189046	-0.00153634	0.000322482	1.9e-06	361141	5:131895849:C:T
rs62383710	5	131900597	A	G	0.184167	-0.00159784	0.000325247	8.99e-07	361141	5:131900597:G:A
rs2706345	5	131903928	A	G	0.190081	-0.00156081	0.000321278	1.19e-06	361141	5:131903928:G:A
rs2706347	5	131905117	T	G	0.187568	-0.00151787	0.000322842	2.58e-06	361141	5:131905117:G:T
rs2706348	5	131905810	A	G	0.187701	-0.00152665	0.000322816	2.26e-06	361141	5:131905810:G:A
rs2706349	5	131906760	A	G	0.187677	-0.00152572	0.000322826	2.29e-06	361141	5:131906760:G:A
rs56668723	5	131907190	G	C	0.184241	-0.00160699	0.000325297	7.81e-07	361141	5:131907190:C:G
rs58760622	5	131908112	T	A	0.182554	-0.00159515	0.000326725	1.05e-06	361141	5:131908112:A:T
rs2522414	5	131911847	C	G	0.187713	-0.00152761	0.000322805	2.22e-06	361141	5:131911847:G:C
rs17166050	5	131915213	A	G	0.187868	-0.0016321	0.000322818	4.29e-07	361141	5:131915213:G:A
rs2522403	5	131915317	C	T	0.191499	-0.00156866	0.000320385	9.78e-07	361141	5:131915317:T:C
rs2252775	5	131918444	G	T	0.187932	-0.00163664	0.000322817	3.98e-07	361141	5:131918444:T:G
rs62383715	5	131920230	A	G	0.18656	-0.00164951	0.00032466	3.76e-07	361141	5:131920230:G:A
rs55982201	5	131920550	G	C	0.188512	-0.00161066	0.000322551	5.93e-07	361141	5:131920550:C:G
rs60490216	5	131921885	C	T	0.188763	-0.00161853	0.000322471	5.19e-07	361141	5:131921885:T:C
rs2706362	5	131925187	C	T	0.191674	-0.00156633	0.000320635	1.03e-06	361141	5:131925187:T:C
rs10463893	5	131928039	C	T	0.184063	-0.00159836	0.000325508	9.1e-07	361141	5:131928039:T:C
rs17622991	5	131932753	A	G	0.193361	-0.00156177	0.000319886	1.05e-06	361141	5:131932753:G:A
rs62383750	5	131932979	A	T	0.192842	-0.00156884	0.000320214	9.62e-07	361141	5:131932979:T:A
rs2706372	5	131935477	T	C	0.187883	-0.0015308	0.000322851	2.12e-06	361141	5:131935477:C:T
rs12187537	5	131939904	G	T	0.18231	-0.00158562	0.000326961	1.24e-06	361141	5:131939904:T:G
rs11749376	5	131943688	G	A	0.183986	-0.00160008	0.000325484	8.84e-07	361141	5:131943688:A:G
rs115911400	5	131945735	G	A	0.184942	-0.00159096	0.000325129	9.92e-07	361141	5:131945735:A:G
rs59568225	5	131945745	G	T	0.19014	-0.0015776	0.000325181	1.23e-06	361141	5:131945745:T:G
rs10520114	5	131948891	G	A	0.184263	-0.00160072	0.000325278	8.61e-07	361141	5:131948891:A:G
rs2301713	5	131951996	C	T	0.189446	-0.00159854	0.000322086	6.94e-07	361141	5:131951996:T:C
rs6596086	5	131952222	C	T	0.191736	-0.00155826	0.000320453	1.16e-06	361141	5:131952222:T:C
rs6894017	5	131952398	A	G	0.189616	-0.00161751	0.000321881	5.03e-07	361141	5:131952398:G:A
rs7449456	5	131953427	T	C	0.189081	-0.00162806	0.000322114	4.32e-07	361141	5:131953427:C:T
rs60156285	5	131955818	T	C	0.180514	-0.00155374	0.000328377	2.23e-06	361141	5:131955818:C:T
rs6873732	5	131961067	T	C	0.189581	-0.00162331	0.000321859	4.57e-07	361141	5:131961067:C:T
rs62383757	5	131961849	T	C	0.188121	-0.00160302	0.000322825	6.85e-07	361141	5:131961849:C:T
rs62383758	5	131961970	T	C	0.18809	-0.00161572	0.000322889	5.62e-07	361141	5:131961970:C:T
rs3798135	5	131965109	T	C	0.189974	-0.00157075	0.000321627	1.04e-06	361141	5:131965109:C:T
rs3798134	5	131965179	A	G	0.190045	-0.0015706	0.000321634	1.04e-06	361141	5:131965179:G:A
rs56183820	5	131965606	T	C	0.188248	-0.00157707	0.000322793	1.03e-06	361141	5:131965606:C:T
rs12332204	5	131966988	G	T	0.189982	-0.00157092	0.000321626	1.04e-06	361141	5:131966988:T:G
rs6596087	5	131968609	A	G	0.19001	-0.00156772	0.00032161	1.09e-06	361141	5:131968609:G:A
rs6871536	5	131969874	C	T	0.189831	-0.00157891	0.000321713	9.21e-07	361141	5:131969874:T:C
rs6872131	5	131973382	G	A	0.190054	-0.00155356	0.000321579	1.36e-06	361141	5:131973382:A:G
rs2074369	5	131973663	C	T	0.192155	-0.00150081	0.000320096	2.75e-06	361141	5:131973663:T:C
rs62385261	5	131982123	A	T	0.189445	-0.00156762	0.00032314	1.23e-06	361141	5:131982123:T:A
rs60632435	5	131982515	A	T	0.189455	-0.00156637	0.000323179	1.26e-06	361141	5:131982515:T:A
rs7700346	5	131983426	A	G	0.180976	-0.00155498	0.000329326	2.34e-06	361141	5:131983426:G:A
rs77143352	5	131985990	T	A	0.17824	-0.00163152	0.000332432	9.21e-07	361141	5:131985990:A:T
rs72797378	5	131986925	T	A	0.179256	-0.00160888	0.000330486	1.13e-06	361141	5:131986925:A:T
rs6596090	5	131988415	A	G	0.192393	-0.00156351	0.000321579	1.16e-06	361141	5:131988415:G:A
rs3091307	5	131989136	G	A	0.192472	-0.00155284	0.000321833	1.4e-06	361141	5:131989136:A:G
rs115008099	5	131991881	T	C	0.167905	-0.00156875	0.000341604	4.39e-06	361141	5:131991881:C:T
rs1881457	5	131992409	C	A	0.178597	-0.00164278	0.000333177	8.2e-07	361141	5:131992409:A:C
rs141986556	5	138654635	T	C	7.17e-06	0.589284	0.101534	6.49e-09	361141	5:138654635:C:T
rs575463868	5	139819725	C	T	1.29e-06	2.74854	0.374099	2.03e-13	361141	5:139819725:T:C
rs150604968	5	140202752	A	G	1.36e-06	1.15983	0.189069	8.56e-10	361141	5:140202752:G:A
rs139717033	5	140229914	A	C	1.55e-06	1.14184	0.202162	1.62e-08	361141	5:140229914:C:A
rs186060216	5	140723951	C	T	4.89e-08	44.1244	8.23352	8.37e-08	361141	5:140723951:T:C
rs200056488	5	145895456	G	T	7.92e-06	0.594244	0.0600911	4.68e-23	361141	5:145895456:T:G
rs73279867	5	149585074	A	G	1.74e-05	0.240287	0.0385794	4.72e-10	361141	5:149585074:G:A
rs148320066	5	149900422	T	C	1.44e-05	0.219199	0.0454419	1.41e-06	361141	5:149900422:C:T
rs75851973	5	150464579	G	A	0.0547053	0.00512131	0.000576719	6.71e-19	361141	5:150464579:A:G
rs74817271	5	150469973	A	G	0.054686	0.00520363	0.000576272	1.73e-19	361141	5:150469973:G:A
rs146571698	5	150471878	T	C	0.0546225	0.00519627	0.000576729	2.07e-19	361141	5:150471878:C:T
rs17801328	5	150472328	T	C	0.0351617	0.00600369	0.000714582	4.42e-17	361141	5:150472328:C:T
rs79901336	5	150476675	T	G	0.0541789	0.00513727	0.000579991	8.22e-19	361141	5:150476675:G:T
rs76462670	5	150478223	A	G	0.0539574	0.00524074	0.000581492	2.02e-19	361141	5:150478223:G:A
rs17728338	5	150478318	A	G	0.0542557	0.00525587	0.000580096	1.31e-19	361141	5:150478318:G:A
rs4958894	5	150487174	C	T	0.28893	-0.00132934	0.000279097	1.91e-06	361141	5:150487174:T:C
rs116817896	5	156757834	G	A	9.83e-06	0.281385	0.060208	2.96e-06	361141	5:156757834:A:G
rs547646806	5	158153904	G	A	0.00324998	0.0122488	0.00227453	7.24e-08	361141	5:158153904:A:G
rs1368298	5	158204425	G	A	0.450764	-0.001233	0.00025379	1.18e-06	361141	5:158204425:A:G
rs12332693	5	158227898	A	G	0.451601	0.0012235	0.000253868	1.44e-06	361141	5:158227898:G:A
rs1432679	5	158244083	T	C	0.446994	0.00120018	0.000253878	2.28e-06	361141	5:158244083:C:T
rs17056534	5	158502378	T	C	0.185876	0.00180019	0.000336149	8.55e-08	361141	5:158502378:C:T
rs6896438	5	158547876	G	C	0.412357	0.00178936	0.000259808	5.7e-12	361141	5:158547876:C:G
rs270659	5	158560842	C	T	0.180579	0.00178244	0.000328372	5.7e-08	361141	5:158560842:T:C
rs270658	5	158561717	C	T	0.198451	0.00181028	0.000316939	1.12e-08	361141	5:158561717:T:C
rs140589473	5	158567662	C	T	0.16559	0.00234587	0.000340624	5.71e-12	361141	5:158567662:T:C
rs2546779	5	158570754	A	G	0.180351	0.00176761	0.000328581	7.47e-08	361141	5:158570754:G:A
rs12186734	5	158581236	C	T	0.166281	0.00234608	0.000339176	4.62e-12	361141	5:158581236:T:C
rs115254282	5	158591510	T	C	0.0216111	0.00561969	0.000924408	1.21e-09	361141	5:158591510:C:T
rs13178603	5	158592015	C	G	0.193871	0.00172561	0.000319007	6.33e-08	361141	5:158592015:G:C
rs13165660	5	158592151	C	T	0.19601	0.00170705	0.00031801	7.97e-08	361141	5:158592151:T:C
rs7718670	5	158593373	C	T	0.247191	-0.00207996	0.000292265	1.11e-12	361141	5:158593373:T:C
rs17719770	5	158596989	C	T	0.166255	0.00233653	0.000339067	5.55e-12	361141	5:158596989:T:C
rs11135052	5	158598381	T	C	0.166815	0.00232216	0.000338895	7.29e-12	361141	5:158598381:C:T
rs12188266	5	158598963	G	A	0.16606	0.00234848	0.000339246	4.44e-12	361141	5:158598963:A:G
rs13158488	5	158603271	C	T	0.19416	0.00172114	0.000318933	6.8e-08	361141	5:158603271:T:C
rs1473247	5	158603571	C	T	0.248979	-0.00207328	0.00029125	1.09e-12	361141	5:158603571:T:C
rs17720062	5	158604384	G	A	0.166253	0.00233614	0.000339031	5.56e-12	361141	5:158604384:A:G
rs17663721	5	158604640	C	T	0.194243	0.00172167	0.000318773	6.63e-08	361141	5:158604640:T:C
rs10076782	5	158604963	A	G	0.248536	-0.00207881	0.000291421	9.81e-13	361141	5:158604963:G:A
rs72813991	5	158605587	C	T	0.166252	0.00233611	0.000339028	5.56e-12	361141	5:158605587:T:C
rs34175829	5	158608880	C	T	0.194248	0.00172175	0.000318788	6.63e-08	361141	5:158608880:T:C
rs55931437	5	158609616	C	T	0.166255	0.00233617	0.000339035	5.56e-12	361141	5:158609616:T:C
rs112027369	5	158615357	A	G	0.03248	0.00483857	0.000745209	8.43e-11	361141	5:158615357:G:A
rs72813994	5	158616403	A	C	0.165688	0.00235036	0.000339701	4.56e-12	361141	5:158616403:C:A
rs36070529	5	158619835	A	G	0.201709	0.00202304	0.000314161	1.2e-10	361141	5:158619835:G:A
rs72813995	5	158620521	T	C	0.1657	0.00234622	0.000339651	4.93e-12	361141	5:158620521:C:T
rs55801554	5	158622532	A	C	0.245444	-0.00206591	0.000293283	1.87e-12	361141	5:158622532:C:A
rs6888950	5	158624751	G	T	0.246572	-0.00203751	0.000292662	3.36e-12	361141	5:158624751:T:G
rs17663989	5	158626111	C	T	0.165841	0.00234263	0.00033952	5.22e-12	361141	5:158626111:T:C
rs72813999	5	158628193	A	C	0.165828	0.00233178	0.000339525	6.53e-12	361141	5:158628193:C:A
rs57720492	5	158628703	G	A	0.168186	0.00227452	0.000337817	1.66e-11	361141	5:158628703:A:G
rs10515777	5	158632567	A	G	0.165701	0.0023411	0.000339642	5.48e-12	361141	5:158632567:G:A
rs56111660	5	158642064	A	T	0.247611	-0.00203018	0.000292468	3.88e-12	361141	5:158642064:T:A
rs72814002	5	158642641	C	G	0.166093	0.00232036	0.000339378	8.09e-12	361141	5:158642641:G:C
rs2901184	5	158652395	A	G	0.247399	-0.00201556	0.00029266	5.71e-12	361141	5:158652395:G:A
rs17720568	5	158652489	C	T	0.166235	0.00229092	0.000339311	1.46e-11	361141	5:158652489:T:C
rs72815808	5	158655410	C	T	0.166141	0.0022981	0.000339469	1.29e-11	361141	5:158655410:T:C
rs7713934	5	158656638	T	G	0.2014	0.00200319	0.000315056	2.04e-10	361141	5:158656638:G:T
rs72815811	5	158657816	A	G	0.166135	0.00229827	0.000339581	1.31e-11	361141	5:158657816:G:A
rs68091777	5	158659563	A	G	0.305004	0.00129262	0.000274351	2.46e-06	361141	5:158659563:G:A
rs254852	5	158663794	T	A	0.205129	0.00218304	0.000313371	3.26e-12	361141	5:158663794:A:T
rs12522374	5	158664704	A	G	0.306592	0.00127663	0.000274072	3.19e-06	361141	5:158664704:G:A
rs3910209	5	158665251	T	C	0.306643	0.0012735	0.000274067	3.37e-06	361141	5:158665251:C:T
rs17056629	5	158666110	G	C	0.306654	0.00127268	0.000274072	3.42e-06	361141	5:158666110:C:G
rs254850	5	158666731	T	C	0.204884	0.00219569	0.000313688	2.57e-12	361141	5:158666731:C:T
rs2195932	5	158668067	T	C	0.306689	0.00127044	0.000274098	3.57e-06	361141	5:158668067:C:T
rs3898897	5	158668488	G	A	0.306648	0.00127182	0.000274097	3.48e-06	361141	5:158668488:A:G
rs4100168	5	158668663	A	G	0.306652	0.00127163	0.000274097	3.5e-06	361141	5:158668663:G:A
rs36048708	5	158669001	A	G	0.177243	-0.00161426	0.000331783	1.14e-06	361141	5:158669001:G:A
rs66680407	5	158670741	G	A	0.30666	0.0012701	0.000274119	3.6e-06	361141	5:158670741:A:G
rs3846686	5	158673949	G	C	0.177196	-0.00161923	0.000331928	1.07e-06	361141	5:158673949:C:G
rs254839	5	158675143	A	T	0.205292	0.00218848	0.00031344	2.91e-12	361141	5:158675143:T:A
rs13179203	5	158676722	A	G	0.177205	-0.00162015	0.000331965	1.06e-06	361141	5:158676722:G:A
rs17664636	5	158678059	C	T	0.177217	-0.00161636	0.000332104	1.13e-06	361141	5:158678059:T:C
rs56336983	5	158681626	C	T	0.330209	0.00145921	0.000269566	6.2e-08	361141	5:158681626:T:C
rs11738665	5	158684665	T	C	0.319366	0.00136694	0.00026987	4.08e-07	361141	5:158684665:C:T
rs66799022	5	158686569	A	G	0.319387	0.00136065	0.000269707	4.54e-07	361141	5:158686569:G:A
rs11744690	5	158687153	C	T	0.319389	0.00134102	0.000269784	6.67e-07	361141	5:158687153:T:C
rs254836	5	158687404	T	C	0.187502	0.00261323	0.000323443	6.53e-16	361141	5:158687404:C:T
rs55712647	5	158689110	C	T	0.319191	0.00134784	0.000269788	5.86e-07	361141	5:158689110:T:C
rs10866711	5	158691810	C	T	0.187468	-0.00258709	0.000323372	1.24e-15	361141	5:158691810:T:C
rs10434696	5	158698668	A	C	0.319151	0.00135875	0.000269838	4.77e-07	361141	5:158698668:C:A
rs11745659	5	158699263	G	A	0.319151	0.00135867	0.000269841	4.78e-07	361141	5:158699263:A:G
rs62378744	5	158700567	G	A	0.31912	0.0013602	0.000269852	4.64e-07	361141	5:158700567:A:G
rs10515781	5	158701364	T	C	0.319149	0.0013585	0.000269846	4.8e-07	361141	5:158701364:C:T
rs6887080	5	158708065	G	A	0.31911	0.00135965	0.00026987	4.7e-07	361141	5:158708065:A:G
rs112226814	5	158708829	G	A	0.0154949	0.00554301	0.00103256	7.96e-08	361141	5:158708829:A:G
rs10042630	5	158710768	T	A	0.18747	-0.00259547	0.00032333	9.99e-16	361141	5:158710768:A:T
rs4921209	5	158711219	G	A	0.319101	0.00136021	0.0002699	4.67e-07	361141	5:158711219:A:G
rs111764671	5	158713672	A	G	0.0155153	0.00555091	0.00103147	7.39e-08	361141	5:158713672:G:A
rs78941123	5	158714459	C	G	0.315243	0.00134842	0.000271844	7.04e-07	361141	5:158714459:G:C
rs75245398	5	158714460	A	T	0.315243	0.00134842	0.000271844	7.04e-07	361141	5:158714460:T:A
rs80112838	5	158714461	C	G	0.315243	0.00134842	0.000271844	7.04e-07	361141	5:158714461:G:C
rs10056599	5	158722910	G	T	0.194787	-0.00269469	0.000318567	2.71e-17	361141	5:158722910:T:G
rs28409559	5	158723294	A	G	0.194838	-0.0026984	0.000318527	2.43e-17	361141	5:158723294:G:A
rs4921463	5	158726331	A	G	0.31919	0.00135335	0.000270215	5.49e-07	361141	5:158726331:G:A
rs1549922	5	158731548	A	G	0.491024	-0.00271682	0.000252541	5.49e-27	361141	5:158731548:G:A
rs4921213	5	158733619	A	G	0.490916	-0.00271302	0.000252589	6.6e-27	361141	5:158733619:G:A
rs10072923	5	158735776	C	T	0.194707	-0.00269377	0.000318742	2.89e-17	361141	5:158735776:T:C
rs2853696	5	158744660	C	T	0.188219	-0.00260039	0.000322937	8.15e-16	361141	5:158744660:T:C
rs112377695	5	158748012	T	C	0.194282	-0.00268461	0.000318904	3.84e-17	361141	5:158748012:C:T
rs2853695	5	158748376	T	C	0.268192	-0.00142223	0.000297523	1.75e-06	361141	5:158748376:C:T
rs3213097	5	158748679	T	A	0.19429	-0.0026822	0.000318859	4.05e-17	361141	5:158748679:A:T
rs3181216	5	158752978	T	A	0.317704	0.00128532	0.000270974	2.1e-06	361141	5:158752978:A:T
rs3212217	5	158755130	G	C	0.194216	-0.00267982	0.000319492	4.97e-17	361141	5:158755130:C:G
rs730690	5	158756166	A	G	0.19203	-0.00266723	0.000321818	1.16e-16	361141	5:158756166:G:A
rs6873335	5	158756791	T	C	0.191659	-0.00268718	0.000322453	7.87e-17	361141	5:158756791:C:T
rs2546890	5	158759900	G	A	0.480098	-0.00256906	0.000251933	2.05e-24	361141	5:158759900:A:G
rs148653348	5	158763058	T	C	0.0171246	0.0064954	0.000995743	6.89e-11	361141	5:158763058:C:T
rs7709212	5	158764177	C	T	0.331875	-0.00260443	0.000268939	3.55e-22	361141	5:158764177:T:C
rs62377586	5	158766022	A	G	0.327987	-0.00267064	0.00026962	3.98e-23	361141	5:158766022:G:A
rs11135059	5	158771337	A	G	0.328681	-0.00261965	0.000268818	1.95e-22	361141	5:158771337:G:A
rs4921485	5	158771819	T	C	0.328672	-0.00261503	0.000268835	2.32e-22	361141	5:158771819:C:T
rs9968642	5	158782689	A	G	0.328564	-0.00260549	0.000268626	3.05e-22	361141	5:158782689:G:A
rs532147704	5	158784625	T	C	0.00266181	0.0149336	0.00260445	9.82e-09	361141	5:158784625:C:T
rs6556412	5	158787385	A	G	0.328683	-0.0025881	0.000268303	5.13e-22	361141	5:158787385:G:A
rs6861973	5	158797632	C	T	0.328719	-0.00259583	0.000268386	3.99e-22	361141	5:158797632:T:C
rs6864071	5	158801187	A	G	0.328667	-0.00258741	0.000268402	5.45e-22	361141	5:158801187:G:A
rs4413517	5	158802443	T	C	0.328665	-0.00258993	0.000268424	5.01e-22	361141	5:158802443:C:T
rs6897260	5	158803086	G	A	0.320953	-0.0017734	0.000270231	5.3e-11	361141	5:158803086:A:G
rs1592975	5	158803228	A	G	0.170211	-0.0030641	0.00033573	7.1e-20	361141	5:158803228:G:A
rs4921224	5	158804182	T	C	0.328649	-0.00258912	0.000268436	5.18e-22	361141	5:158804182:C:T
rs4379175	5	158804928	T	G	0.328648	-0.00258874	0.000268436	5.25e-22	361141	5:158804928:G:T
rs141118334	5	158807346	C	T	0.1278	0.00275089	0.000384253	8.14e-13	361141	5:158807346:T:C
rs138384115	5	158812487	G	T	0.115728	-0.00210871	0.000410689	2.83e-07	361141	5:158812487:T:G
rs12522665	5	158818240	T	C	0.31554	-0.00246104	0.000271275	1.17e-19	361141	5:158818240:C:T
rs10060969	5	158820061	C	T	0.315333	-0.00244941	0.000271285	1.74e-19	361141	5:158820061:T:C
rs7704367	5	158821493	C	A	0.315707	-0.00244013	0.000271222	2.33e-19	361141	5:158821493:A:C
rs6887695	5	158822645	C	G	0.315309	-0.00244277	0.000271285	2.18e-19	361141	5:158822645:G:C
rs56020020	5	158827534	C	T	0.431945	-0.00157652	0.000260448	1.42e-09	361141	5:158827534:T:C
rs747495	5	158828225	G	A	0.430494	-0.00153584	0.000260094	3.53e-09	361141	5:158828225:A:G
rs2013718	5	158828480	A	G	0.426953	-0.00151908	0.000260432	5.45e-09	361141	5:158828480:G:A
rs60689680	5	158834367	T	G	0.341941	-0.00189216	0.000265903	1.11e-12	361141	5:158834367:G:T
rs12655757	5	158836581	T	C	0.341785	-0.00186643	0.000266584	2.54e-12	361141	5:158836581:C:T
rs12651787	5	158839745	C	T	0.354416	-0.00176935	0.00026482	2.37e-11	361141	5:158839745:T:C
rs6888061	5	158843253	C	T	0.343375	-0.00176829	0.000267374	3.76e-11	361141	5:158843253:T:C
rs58368531	5	158844232	A	G	0.343843	-0.00177031	0.000266983	3.34e-11	361141	5:158844232:G:A
rs72802188	5	158846606	T	C	0.332544	-0.00181696	0.00026902	1.44e-11	361141	5:158846606:C:T
rs4921496	5	158848071	C	T	0.257894	-0.00278079	0.000288361	5.27e-22	361141	5:158848071:T:C
rs11743870	5	158849200	A	G	0.333293	-0.00179679	0.000268926	2.37e-11	361141	5:158849200:G:A
rs10155584	5	158849636	A	G	0.333308	-0.00179728	0.000268937	2.35e-11	361141	5:158849636:G:A
rs4921227	5	158849837	G	A	0.333274	-0.0017958	0.000268956	2.44e-11	361141	5:158849837:A:G
rs4921500	5	158850513	G	A	0.267083	-0.00277231	0.000284919	2.26e-22	361141	5:158850513:A:G
rs4921228	5	158856513	A	C	0.332469	-0.00176242	0.000269516	6.19e-11	361141	5:158856513:C:A
rs57460247	5	158859605	A	G	0.23975	-0.00190923	0.000300194	2.02e-10	361141	5:158859605:G:A
rs6895764	5	158862213	G	T	0.180088	0.00300393	0.000332604	1.7e-19	361141	5:158862213:T:G
rs2161417	5	158862238	T	G	0.358303	0.00196932	0.000267329	1.75e-13	361141	5:158862238:G:T
rs12653520	5	158863249	T	C	0.433324	-0.00117877	0.000254313	3.57e-06	361141	5:158863249:C:T
rs73818525	5	158863387	T	C	0.067439	0.00426085	0.000524901	4.78e-16	361141	5:158863387:C:T
rs12513791	5	158867552	A	G	0.0741926	0.00349435	0.00048063	3.59e-13	361141	5:158867552:G:A
rs115775529	5	158875977	G	A	0.0178222	0.00514334	0.00100144	2.81e-07	361141	5:158875977:A:G
rs112581029	5	158878381	A	G	0.073508	0.00362332	0.000484224	7.3e-14	361141	5:158878381:G:A
rs12516325	5	158879190	C	T	0.317759	-0.00130621	0.000271534	1.51e-06	361141	5:158879190:T:C
rs6882695	5	158881497	A	C	0.316032	-0.00134477	0.000271722	7.46e-07	361141	5:158881497:C:A
rs17056764	5	158883673	C	A	0.0747852	0.00349297	0.000479405	3.2e-13	361141	5:158883673:A:C
rs2421184	5	158886939	G	A	0.356794	-0.0012087	0.000263502	4.5e-06	361141	5:158886939:A:G
rs74955626	5	158889625	C	G	0.0747402	0.00345821	0.000479588	5.57e-13	361141	5:158889625:G:C
rs79445075	5	158889684	G	T	0.0747401	0.0034583	0.000479594	5.57e-13	361141	5:158889684:T:G
rs6884049	5	158904737	C	G	0.0748478	0.00347289	0.000480918	5.16e-13	361141	5:158904737:G:C
rs77115001	5	158906399	T	G	0.0746183	0.00342263	0.000482241	1.27e-12	361141	5:158906399:G:T
rs6887065	5	158907648	C	T	0.235457	0.00165436	0.000298321	2.93e-08	361141	5:158907648:T:C
rs7727104	5	158944266	G	A	0.239977	-0.00143052	0.00030449	2.63e-06	361141	5:158944266:A:G
rs373674546	5	167689216	C	A	5.43e-09	251.488	27.305	3.27e-20	361141	5:167689216:A:C
rs36052924	5	168149315	T	C	8.75e-06	0.353405	0.0693708	3.5e-07	361141	5:168149315:C:T
rs576872319	5	175731356	G	A	2.22e-06	0.96835	0.106103	7.11e-20	361141	5:175731356:A:G
rs545538511	5	176072160	T	C	8.69e-08	26.9948	4.55122	3.01e-09	361141	5:176072160:C:T
rs116683383	5	179227040	C	T	4.59e-06	0.759568	0.142965	1.08e-07	361141	5:179227040:T:C
rs200084488	5	179260579	C	T	4.89e-08	54.2399	9.1025	2.54e-09	361141	5:179260579:T:C
rs150156274	5	180582306	A	G	3.12e-06	1.90242	0.306317	5.28e-10	361141	5:180582306:G:A
rs140073247	6	2890418	G	A	5.97e-06	0.424382	0.0793244	8.8e-08	361141	6:2890418:A:G
rs141823665	6	3751747	T	C	1.51e-06	1.62652	0.188612	6.51e-18	361141	6:3751747:C:T
rs149594953	6	12120290	T	C	1.46e-06	3.32751	0.714723	3.23e-06	361141	6:12120290:C:T
rs192949536	6	15115930	C	T	0.00107315	0.0217387	0.00418606	2.07e-07	361141	6:15115930:T:C
rs187761329	6	15268509	G	T	0.00139074	0.0199642	0.00355333	1.93e-08	361141	6:15268509:T:G
rs112888462	6	25431292	G	T	0.00270402	0.0133489	0.00244707	4.9e-08	361141	6:25431292:T:G
rs112197727	6	25462447	A	G	0.00272446	0.0134561	0.00244352	3.66e-08	361141	6:25462447:G:A
rs188330301	6	25464124	T	C	0.00305517	0.0130477	0.00238956	4.76e-08	361141	6:25464124:C:T
rs113553111	6	25468448	A	G	0.00276923	0.0138327	0.00242633	1.19e-08	361141	6:25468448:G:A
rs59710518	6	25471853	A	G	0.00278399	0.0138531	0.00242464	1.11e-08	361141	6:25471853:G:A
rs111527110	6	25472118	G	A	0.00278021	0.0138537	0.00242264	1.08e-08	361141	6:25472118:A:G
rs7453991	6	25510648	C	T	0.00196968	-0.018977	0.00292984	9.36e-11	361141	6:25510648:T:C
rs193088846	6	25526163	T	C	0.00110798	0.0215217	0.00416569	2.39e-07	361141	6:25526163:C:T
rs111631367	6	25548922	C	A	0.00178512	0.0218865	0.00318422	6.28e-12	361141	6:25548922:A:C
rs111818546	6	25554551	G	A	0.00192704	0.0203583	0.00299288	1.03e-11	361141	6:25554551:A:G
rs112825079	6	25561425	A	G	0.00185391	0.0208863	0.00310452	1.73e-11	361141	6:25561425:G:A
rs556731644	6	25581666	T	C	9.23e-08	18.5914	2.06416	2.13e-19	361141	6:25581666:C:T
rs113431038	6	25593147	T	C	0.00191046	0.0206914	0.0030129	6.54e-12	361141	6:25593147:C:T
rs112470507	6	25619146	T	G	0.00189025	0.0211069	0.00303203	3.38e-12	361141	6:25619146:G:T
rs549923317	6	25670010	T	C	0.00156586	0.0160458	0.00335001	1.67e-06	361141	6:25670010:C:T
rs113589899	6	25684587	A	G	0.00206336	0.0181958	0.00290066	3.55e-10	361141	6:25684587:G:A
rs6918310	6	25687625	A	C	0.00243829	0.0164032	0.00260348	2.97e-10	361141	6:25687625:C:A
rs112249852	6	25698971	C	G	0.00225262	0.0178556	0.00275635	9.31e-11	361141	6:25698971:G:C
rs112854789	6	25701879	A	G	0.00219462	0.017905	0.00278647	1.31e-10	361141	6:25701879:G:A
rs113127107	6	25754331	G	C	0.0021522	0.018656	0.00283208	4.48e-11	361141	6:25754331:C:G
rs112918891	6	25831553	A	T	0.0021977	0.0177374	0.00274942	1.11e-10	361141	6:25831553:T:A
rs113143063	6	25840665	C	T	0.00212114	0.018145	0.00286944	2.56e-10	361141	6:25840665:T:C
rs77940014	6	25854546	T	C	0.00233797	0.0166094	0.00262672	2.56e-10	361141	6:25854546:C:T
rs112582533	6	25866592	T	C	0.00236367	0.0165279	0.00259821	2e-10	361141	6:25866592:C:T
rs564655346	6	25928958	A	G	0.00185074	0.0170578	0.00322116	1.19e-07	361141	6:25928958:G:A
rs111409167	6	25929588	A	G	0.00226508	0.0170507	0.00271944	3.62e-10	361141	6:25929588:G:A
rs111947808	6	25982472	T	C	0.00244224	0.016007	0.00257196	4.86e-10	361141	6:25982472:C:T
rs141232841	6	25983497	A	C	2.01e-06	0.96761	0.105741	5.68e-20	361141	6:25983497:C:A
rs113324297	6	25985996	A	G	0.00344377	0.00988865	0.00215595	4.5e-06	361141	6:25985996:G:A
rs188138140	6	26007802	G	A	0.00145299	0.0185998	0.00350007	1.07e-07	361141	6:26007802:A:G
rs574056131	6	26034462	T	G	0.00133434	0.0202514	0.00374517	6.4e-08	361141	6:26034462:G:T
rs113523214	6	26055031	T	C	0.00334568	0.0100612	0.00218022	3.94e-06	361141	6:26055031:C:T
rs528243913	6	26055707	C	T	0.0012463	0.0207599	0.00377438	3.8e-08	361141	6:26055707:T:C
rs111255470	6	26058990	A	G	0.00231886	0.016874	0.00263698	1.57e-10	361141	6:26058990:G:A
rs184369686	6	26068672	T	C	0.00237618	0.0163044	0.00258413	2.8e-10	361141	6:26068672:C:T
rs112646627	6	26071489	T	A	0.00237613	0.0163046	0.00258413	2.8e-10	361141	6:26071489:A:T
rs113295065	6	26082782	C	T	0.00237412	0.016325	0.00258487	2.69e-10	361141	6:26082782:T:C
rs112552602	6	26096361	G	A	0.00237339	0.01633	0.00258514	2.67e-10	361141	6:26096361:A:G
rs113641425	6	26102362	A	G	0.00237303	0.0163806	0.00258545	2.37e-10	361141	6:26102362:G:A
rs111658481	6	26111563	T	C	0.00236989	0.0164265	0.00258823	2.2e-10	361141	6:26111563:C:T
rs112965551	6	26116836	A	G	0.0023911	0.016196	0.00258177	3.54e-10	361141	6:26116836:G:A
rs112646239	6	26116839	A	G	0.00239114	0.0161958	0.00258177	3.54e-10	361141	6:26116839:G:A
rs113891757	6	26116975	A	G	0.00239208	0.0161845	0.00258182	3.65e-10	361141	6:26116975:G:A
rs111396031	6	26120159	A	C	0.0024156	0.0158386	0.0025633	6.46e-10	361141	6:26120159:C:A
rs113940134	6	26120196	G	C	0.00241409	0.0158561	0.00256403	6.26e-10	361141	6:26120196:C:G
rs112692109	6	26124442	C	T	0.00241487	0.0158418	0.0025637	6.45e-10	361141	6:26124442:T:C
rs112715949	6	26129861	T	A	0.00241376	0.0159034	0.0025655	5.69e-10	361141	6:26129861:A:T
rs184731659	6	26137190	T	A	0.00235993	0.0164907	0.00261898	3.05e-10	361141	6:26137190:A:T
rs112594153	6	26140725	G	T	0.00236896	0.0168221	0.0026395	1.85e-10	361141	6:26140725:T:G
rs111380779	6	26170878	C	T	0.00259715	0.0165106	0.002632	3.55e-10	361141	6:26170878:T:C
rs113414054	6	26184733	T	C	0.00244646	0.0171717	0.00262765	6.37e-11	361141	6:26184733:C:T
rs181167459	6	26257555	G	A	0.00275793	0.0154285	0.00266633	7.2e-09	361141	6:26257555:A:G
rs185814703	6	26309463	A	G	0.0014966	0.0175203	0.00342013	3.01e-07	361141	6:26309463:G:A
rs112987998	6	26338747	A	C	0.00260742	0.0179226	0.00252355	1.23e-12	361141	6:26338747:C:A
rs4711107	6	26342749	C	T	0.298442	-0.00126985	0.000277373	4.69e-06	361141	6:26342749:T:C
rs149207324	6	26358865	T	C	0.00275377	0.0163466	0.00247743	4.17e-11	361141	6:26358865:C:T
rs66972160	6	26359306	C	T	0.40966	-0.00145922	0.000256241	1.24e-08	361141	6:26359306:T:C
rs12199613	6	26367218	T	C	0.390845	-0.00125762	0.000258229	1.12e-06	361141	6:26367218:C:T
rs9688946	6	26367445	A	C	0.39059	-0.00124883	0.000258281	1.33e-06	361141	6:26367445:C:A
rs2073526	6	26374658	A	G	0.443039	-0.00130635	0.00025391	2.68e-07	361141	6:26374658:G:A
rs112185552	6	26377379	T	A	0.0028074	0.0166016	0.00244647	1.15e-11	361141	6:26377379:A:T
rs9467732	6	26379440	T	A	0.308201	-0.0012487	0.000273369	4.93e-06	361141	6:26379440:A:T
rs116855140	6	26379606	C	T	0.01255	0.00701199	0.00117167	2.17e-09	361141	6:26379606:T:C
rs9467736	6	26380032	G	A	0.308208	-0.00125636	0.000273237	4.27e-06	361141	6:26380032:A:G
rs2237234	6	26391394	A	G	0.294906	-0.00127832	0.000276307	3.72e-06	361141	6:26391394:G:A
rs7356988	6	26396727	T	G	0.424551	-0.0012772	0.00025518	5.59e-07	361141	6:26396727:G:T
rs12663780	6	26397573	C	T	0.424581	-0.00127818	0.000255198	5.49e-07	361141	6:26397573:T:C
rs3799379	6	26404694	T	C	0.427948	-0.00133207	0.000254923	1.74e-07	361141	6:26404694:C:T
rs10456045	6	26404958	A	G	0.305753	-0.00137897	0.000273528	4.62e-07	361141	6:26404958:G:A
rs3208733	6	26414425	T	C	0.426852	-0.00133287	0.000254876	1.7e-07	361141	6:26414425:C:T
rs742090	6	26415637	C	A	0.47614	-0.00117344	0.000252417	3.34e-06	361141	6:26415637:A:C
rs138003661	6	26420724	G	A	0.00353983	0.0134002	0.00213448	3.43e-10	361141	6:26420724:A:G
rs4320356	6	26423560	T	C	0.425914	-0.00133855	0.000254964	1.52e-07	361141	6:26423560:C:T
rs112870483	6	26431952	T	C	0.00351165	0.013569	0.00218038	4.88e-10	361141	6:26431952:C:T
rs1624440	6	26433329	A	G	0.47788	-0.00119757	0.000252172	2.04e-06	361141	6:26433329:G:A
rs9379874	6	26440429	T	A	0.425446	-0.00133978	0.000254758	1.45e-07	361141	6:26440429:A:T
rs3846845	6	26444915	A	G	0.425149	-0.0013163	0.000254817	2.4e-07	361141	6:26444915:G:A
rs3846846	6	26445039	G	A	0.425288	-0.00131487	0.000254794	2.46e-07	361141	6:26445039:A:G
rs9393725	6	26485779	G	T	0.0127574	0.0071523	0.0011236	1.95e-10	361141	6:26485779:T:G
rs9358950	6	26487085	T	C	0.00941043	0.00784558	0.00131009	2.12e-09	361141	6:26487085:C:T
rs9379883	6	26513067	C	T	0.0144124	0.00639772	0.00105839	1.5e-09	361141	6:26513067:T:C
rs9379884	6	26513410	T	C	0.0151671	0.00609324	0.00103111	3.44e-09	361141	6:26513410:C:T
rs9379888	6	26526994	A	G	0.0155464	0.00593662	0.00101839	5.57e-09	361141	6:26526994:G:A
rs77912281	6	26535463	G	C	0.0155472	0.00593511	0.00101839	5.62e-09	361141	6:26535463:C:G
rs112049905	6	26587169	A	G	0.00351968	0.0135087	0.00212894	2.22e-10	361141	6:26587169:G:A
rs111797336	6	26597805	G	C	0.00351745	0.0135272	0.00212914	2.11e-10	361141	6:26597805:C:G
rs113644753	6	26604112	G	C	0.00351981	0.0135213	0.00212843	2.12e-10	361141	6:26604112:C:G
rs111275185	6	26607650	A	G	0.00352813	0.0135052	0.00212397	2.04e-10	361141	6:26607650:G:A
rs192465889	6	26618149	C	A	0.00261593	0.0128109	0.00260843	9.05e-07	361141	6:26618149:A:C
rs113059547	6	26653519	G	A	0.00354245	0.013415	0.00211718	2.36e-10	361141	6:26653519:A:G
rs113076542	6	26657788	C	T	0.00354507	0.0133983	0.0021162	2.43e-10	361141	6:26657788:T:C
rs112524269	6	26681269	C	T	0.00259269	0.012053	0.00256028	2.51e-06	361141	6:26681269:T:C
rs117078690	6	26687221	A	G	0.0165822	0.00567783	0.000998036	1.28e-08	361141	6:26687221:G:A
rs369242050	6	26691855	T	C	0.00344844	0.0138188	0.00217108	1.96e-10	361141	6:26691855:C:T
rs111968070	6	26699463	A	G	0.00349138	0.0132868	0.00217165	9.47e-10	361141	6:26699463:G:A
rs62394784	6	26739916	A	G	0.00270814	0.0117302	0.00250119	2.73e-06	361141	6:26739916:G:A
rs150987431	6	26748873	T	C	0.0261905	0.0050546	0.000875338	7.73e-09	361141	6:26748873:C:T
rs146729297	6	26753627	G	T	0.0253492	0.00487893	0.000878114	2.76e-08	361141	6:26753627:T:G
rs111612490	6	26761906	T	A	0.00355007	0.0133898	0.00211552	2.47e-10	361141	6:26761906:A:T
rs1554157904	6	26763320	C	T	0.0209676	0.0055974	0.000890409	3.25e-10	361141	6:26763320:T:C
rs1554160891	6	26774492	C	T	0.0334859	0.00466221	0.000705487	3.89e-11	361141	6:26774492:T:C
rs7770722	6	26799210	A	G	0.0372384	0.0055916	0.000670103	7.18e-17	361141	6:26799210:G:A
rs116794069	6	26807209	T	C	0.022739	0.00496633	0.000846241	4.4e-09	361141	6:26807209:C:T
rs185035160	6	26807438	T	A	0.038683	0.00362173	0.000699759	2.27e-07	361141	6:26807438:A:T
rs139406861	6	26808394	C	T	0.022421	0.00483679	0.000852574	1.4e-08	361141	6:26808394:T:C
rs145036450	6	26809567	C	T	0.0215585	0.00456659	0.000869094	1.49e-07	361141	6:26809567:T:C
rs113581250	6	26811809	C	A	0.00345025	0.0139269	0.00217563	1.54e-10	361141	6:26811809:A:C
rs186298127	6	26816910	G	A	0.016075	0.00611858	0.00101062	1.41e-09	361141	6:26816910:A:G
rs9379935	6	26829830	G	A	0.0372002	0.00556641	0.000667948	7.87e-17	361141	6:26829830:A:G
rs145316935	6	26840935	C	G	0.0442558	0.00298693	0.000636064	2.65e-06	361141	6:26840935:G:C
rs6912917	6	26841207	C	T	0.0369836	0.00560579	0.000668575	5.1e-17	361141	6:26841207:T:C
rs145575410	6	26844850	C	T	0.0402958	0.00314233	0.000677202	3.48e-06	361141	6:26844850:T:C
rs10946858	6	26849915	A	G	0.0146909	0.00648134	0.00104897	6.47e-10	361141	6:26849915:G:A
rs142456016	6	26850782	A	G	0.00353624	0.0134317	0.00212596	2.65e-10	361141	6:26850782:G:A
rs548647422	6	26854016	T	C	0.00344168	0.0139731	0.00217757	1.39e-10	361141	6:26854016:C:T
rs113603665	6	26854515	A	G	0.00353398	0.0134356	0.00212729	2.69e-10	361141	6:26854515:G:A
rs144977683	6	26854531	G	A	0.0217915	0.00464714	0.00086682	8.28e-08	361141	6:26854531:A:G
rs9766754	6	26861038	C	T	0.0145203	0.00652322	0.00105446	6.17e-10	361141	6:26861038:T:C
rs374796091	6	26866115	A	G	0.00634572	0.00829597	0.00169696	1.02e-06	361141	6:26866115:G:A
rs542000290	6	26875342	T	C	0.00372137	0.0131965	0.00211424	4.33e-10	361141	6:26875342:C:T
rs143992976	6	26879200	A	G	0.0224725	0.00485419	0.00085152	1.19e-08	361141	6:26879200:G:A
rs115460926	6	26887614	T	C	0.0224962	0.00490637	0.000851517	8.32e-09	361141	6:26887614:C:T
rs113560121	6	26907108	G	C	0.00356479	0.0133383	0.00211586	2.9e-10	361141	6:26907108:C:G
rs549785222	6	26915581	G	T	0.00355689	0.0133385	0.0021142	2.81e-10	361141	6:26915581:T:G
rs188586185	6	26930498	A	G	0.0216313	0.00463099	0.000869429	1e-07	361141	6:26930498:G:A
rs112141494	6	26938681	A	G	0.00353531	0.0134948	0.00213226	2.47e-10	361141	6:26938681:G:A
rs189622131	6	26941317	C	T	0.0227081	0.00482083	0.000847811	1.3e-08	361141	6:26941317:T:C
rs112618392	6	26945994	G	A	0.00353813	0.0134536	0.00212978	2.67e-10	361141	6:26945994:A:G
rs111817093	6	26947647	G	A	0.00353509	0.0134897	0.00213194	2.5e-10	361141	6:26947647:A:G
rs201788258	6	26950405	A	G	0.022732	0.00483368	0.000846939	1.15e-08	361141	6:26950405:G:A
rs112600489	6	26955870	G	A	0.00355536	0.0133331	0.00211378	2.83e-10	361141	6:26955870:A:G
rs115635353	6	26970762	T	C	0.0227499	0.00484023	0.000846072	1.06e-08	361141	6:26970762:C:T
rs111897624	6	26999994	G	A	0.00355431	0.0133443	0.00211421	2.76e-10	361141	6:26999994:A:G
rs111579483	6	27013435	A	G	0.0379215	0.00542993	0.00066035	1.99e-16	361141	6:27013435:G:A
rs371499027	6	27014722	G	A	0.0315273	0.00592413	0.000745472	1.92e-15	361141	6:27014722:A:G
rs12175532	6	27014723	A	G	0.0315273	0.00592413	0.000745472	1.92e-15	361141	6:27014723:G:A
rs148793457	6	27018126	T	G	0.0221014	0.00482433	0.000861357	2.13e-08	361141	6:27018126:G:T
rs111269638	6	27027435	C	T	0.00354919	0.0133723	0.00211525	2.59e-10	361141	6:27027435:T:C
rs112881213	6	27030691	T	C	0.00354772	0.0133815	0.0021156	2.53e-10	361141	6:27030691:C:T
rs146529460	6	27031567	T	C	0.016189	0.0061173	0.0010068	1.23e-09	361141	6:27031567:C:T
rs111414345	6	27048510	G	T	0.00355725	0.0133369	0.00211447	2.84e-10	361141	6:27048510:T:G
rs58223158	6	27052392	G	A	0.0356607	0.00369549	0.000681176	5.79e-08	361141	6:27052392:A:G
rs113727357	6	27059398	G	T	0.00355689	0.0133421	0.0021148	2.81e-10	361141	6:27059398:T:G
rs111885804	6	27064351	T	G	0.00355731	0.0133403	0.00211471	2.82e-10	361141	6:27064351:G:T
rs75922320	6	27071198	C	T	0.0228811	0.00499363	0.000843105	3.17e-09	361141	6:27071198:T:C
rs112798896	6	27074954	T	A	0.00355785	0.0133357	0.00211443	2.85e-10	361141	6:27074954:A:T
rs545093104	6	27093108	A	G	0.0028291	0.0144764	0.00248068	5.36e-09	361141	6:27093108:G:A
rs58602580	6	27099179	A	G	0.0348754	0.00384088	0.000687489	2.31e-08	361141	6:27099179:G:A
rs115363280	6	27099672	A	G	0.0229818	0.00504907	0.000841459	1.97e-09	361141	6:27099672:G:A
rs144813177	6	27102578	A	G	0.0221702	0.00496949	0.000858737	7.17e-09	361141	6:27102578:G:A
rs16894323	6	27113474	C	T	0.0230173	0.00513496	0.000840323	9.93e-10	361141	6:27113474:T:C
rs76649822	6	27123400	T	C	0.0348956	0.00390377	0.000687244	1.35e-08	361141	6:27123400:C:T
rs113544323	6	27131494	A	C	0.00355992	0.0136422	0.0021142	1.1e-10	361141	6:27131494:C:A
rs113275308	6	27133940	A	G	0.00355993	0.0136421	0.0021142	1.1e-10	361141	6:27133940:G:A
rs112887521	6	27134453	A	G	0.0348573	0.0039199	0.00068726	1.17e-08	361141	6:27134453:G:A
rs111284815	6	27150781	T	C	0.0035617	0.0136283	0.00211386	1.14e-10	361141	6:27150781:C:T
rs74820534	6	27152759	G	A	0.0232909	0.00514802	0.00083728	7.83e-10	361141	6:27152759:A:G
rs111936784	6	27153762	A	G	0.00413843	0.0111599	0.00196156	1.28e-08	361141	6:27153762:G:A
rs113980098	6	27153873	T	A	0.00367681	0.0131096	0.00208596	3.29e-10	361141	6:27153873:A:T
rs181617193	6	27158602	A	G	0.0115239	0.00632687	0.00119684	1.25e-07	361141	6:27158602:G:A
rs111456500	6	27160732	T	C	0.00367742	0.0131928	0.00208648	2.57e-10	361141	6:27160732:C:T
rs111550542	6	27170068	C	T	0.00414068	0.0111837	0.00195984	1.15e-08	361141	6:27170068:T:C
rs111582325	6	27171428	G	C	0.00368094	0.0131995	0.00208469	2.43e-10	361141	6:27171428:C:G
rs17737641	6	27174557	G	A	0.0336202	0.00402541	0.000700231	9e-09	361141	6:27174557:A:G
rs114537331	6	27176737	T	G	0.0258472	0.00373412	0.000796398	2.75e-06	361141	6:27176737:G:T
rs112747787	6	27177636	A	G	0.00370804	0.0130799	0.00207063	2.67e-10	361141	6:27177636:G:A
rs150186873	6	27182377	C	A	0.0336467	0.00403056	0.000699537	8.33e-09	361141	6:27182377:A:C
rs147217827	6	27184949	T	C	0.0337073	0.00406204	0.000699485	6.36e-09	361141	6:27184949:C:T
rs6902483	6	27186293	C	T	0.14789	0.0018965	0.00035469	8.95e-08	361141	6:27186293:T:C
rs9468011	6	27189730	T	C	0.147898	0.00189815	0.000354813	8.81e-08	361141	6:27189730:C:T
rs111619948	6	27190799	C	T	0.00371301	0.0130497	0.00206952	2.87e-10	361141	6:27190799:T:C
rs111292374	6	27190842	G	A	0.00439711	0.0107103	0.0019084	2e-08	361141	6:27190842:A:G
rs140527120	6	27191456	T	C	0.0359445	0.00408323	0.000677334	1.66e-09	361141	6:27191456:C:T
rs11965529	6	27194568	T	C	0.00503053	0.00854997	0.00177792	1.52e-06	361141	6:27194568:C:T
rs4713076	6	27195880	G	T	0.147426	0.00191928	0.000355134	6.51e-08	361141	6:27195880:T:G
rs9393794	6	27196773	A	G	0.147368	0.00191681	0.000355154	6.78e-08	361141	6:27196773:G:A
rs55658856	6	27197931	G	A	0.0274068	0.00471361	0.000773658	1.11e-09	361141	6:27197931:A:G
rs147656409	6	27198462	G	T	0.00371465	0.0130353	0.00206877	2.96e-10	361141	6:27198462:T:G
rs113213554	6	27200101	T	C	0.0038422	0.0125949	0.00203782	6.39e-10	361141	6:27200101:C:T
rs3800308	6	27201262	G	T	0.147924	0.00189358	0.000354672	9.35e-08	361141	6:27201262:T:G
rs4713077	6	27204247	C	G	0.147476	0.0019253	0.000355491	6.1e-08	361141	6:27204247:G:C
rs111502573	6	27205225	C	T	0.00371476	0.0130397	0.00206937	2.96e-10	361141	6:27205225:T:C
rs116471051	6	27205471	C	T	0.00518639	0.00823638	0.00175269	2.61e-06	361141	6:27205471:T:C
rs113125117	6	27206961	A	G	0.00357466	0.0136133	0.00212027	1.36e-10	361141	6:27206961:G:A
rs4711144	6	27208165	C	A	0.147614	0.00191404	0.000354921	6.94e-08	361141	6:27208165:A:C
rs112848996	6	27208529	C	T	0.00392947	0.0132253	0.00203955	8.92e-11	361141	6:27208529:T:C
rs3800311	6	27210585	G	A	0.134655	0.00223667	0.000368879	1.33e-09	361141	6:27210585:A:G
rs3800313	6	27210764	G	T	0.14829	0.00188922	0.000354248	9.66e-08	361141	6:27210764:T:G
rs11964003	6	27212988	A	T	0.148282	0.00188405	0.000354322	1.05e-07	361141	6:27212988:T:A
rs5030957	6	27214007	A	G	0.148248	0.00187084	0.000354514	1.31e-07	361141	6:27214007:G:A
rs5030961	6	27214839	A	G	0.0361205	0.00399852	0.000676949	3.49e-09	361141	6:27214839:G:A
rs5030962	6	27214841	T	A	0.0359585	0.00396048	0.000678932	5.44e-09	361141	6:27214841:A:T
rs114857023	6	27221047	T	C	0.0339117	0.00382715	0.000696337	3.88e-08	361141	6:27221047:C:T
rs112425037	6	27221467	A	G	0.00359979	0.013469	0.00211449	1.89e-10	361141	6:27221467:G:A
rs112640236	6	27226717	G	A	0.00361622	0.0133456	0.00210973	2.52e-10	361141	6:27226717:A:G
rs150207489	6	27226775	T	C	0.0284225	0.00425338	0.0007588	2.08e-08	361141	6:27226775:C:T
rs142138943	6	27228089	C	A	0.0285928	0.00425131	0.000757088	1.96e-08	361141	6:27228089:A:C
rs551250430	6	27228090	A	C	0.0285928	0.00425131	0.000757088	1.96e-08	361141	6:27228090:C:A
rs11757863	6	27228184	T	C	0.0541232	0.00292676	0.000556777	1.47e-07	361141	6:27228184:C:T
rs11758636	6	27229561	A	G	0.0526567	0.00287128	0.000564003	3.57e-07	361141	6:27229561:G:A
rs56138318	6	27231666	A	G	0.0339076	0.0038203	0.000696344	4.11e-08	361141	6:27231666:G:A
rs531154417	6	27234095	C	A	0.0026889	0.0139695	0.00251056	2.63e-08	361141	6:27234095:A:C
rs111947252	6	27236121	A	G	0.00360571	0.0134473	0.0021126	1.95e-10	361141	6:27236121:G:A
rs111419877	6	27238044	T	C	0.0036381	0.0134996	0.00209917	1.27e-10	361141	6:27238044:C:T
rs78334451	6	27243318	C	G	0.0176109	0.00608115	0.000958915	2.28e-10	361141	6:27243318:G:C
rs115091345	6	27245340	C	T	0.0343783	0.00372286	0.000691807	7.4e-08	361141	6:27245340:T:C
rs113809482	6	27246978	T	G	0.00364419	0.0139455	0.002102	3.26e-11	361141	6:27246978:G:T
rs74964897	6	27257992	T	C	0.041701	0.00322668	0.000641705	4.95e-07	361141	6:27257992:C:T
rs77493082	6	27258487	C	T	0.0982175	0.00242933	0.0004242	1.02e-08	361141	6:27258487:T:C
rs17687635	6	27259767	T	A	0.125803	0.00222832	0.000380906	4.92e-09	361141	6:27259767:A:T
rs76736394	6	27259792	C	T	0.0280053	0.00449928	0.000764713	4.02e-09	361141	6:27259792:T:C
rs111914362	6	27260643	T	C	0.00414973	0.0114788	0.00195861	4.61e-09	361141	6:27260643:C:T
rs78636194	6	27264880	A	C	0.104689	0.00287643	0.00041164	2.8e-12	361141	6:27264880:C:A
rs78762029	6	27266413	A	G	0.045544	0.00290586	0.00060761	1.73e-06	361141	6:27266413:G:A
rs148527163	6	27270890	G	T	0.00497739	0.0129496	0.001882	5.96e-12	361141	6:27270890:T:G
rs114231633	6	27275143	A	T	0.0455696	0.00294324	0.000606932	1.24e-06	361141	6:27275143:T:A
rs2893912	6	27288687	C	T	0.0041487	0.0114595	0.00195663	4.72e-09	361141	6:27288687:T:C
rs55797265	6	27290891	C	T	0.0986887	0.00251727	0.000422565	2.57e-09	361141	6:27290891:T:C
rs4145206	6	27291822	G	A	0.0984006	0.00251577	0.000423124	2.76e-09	361141	6:27291822:A:G
rs9461355	6	27295506	T	A	0.126163	0.00227766	0.000379873	2.03e-09	361141	6:27295506:A:T
rs9468064	6	27295930	A	G	0.12616	0.00227785	0.000379868	2.02e-09	361141	6:27295930:G:A
rs111840764	6	27295990	T	C	0.126169	0.0022777	0.00037987	2.02e-09	361141	6:27295990:C:T
rs9468065	6	27296145	A	T	0.126228	0.00228021	0.000379889	1.95e-09	361141	6:27296145:T:A
rs9468067	6	27296371	G	A	0.126164	0.00227728	0.000379856	2.04e-09	361141	6:27296371:A:G
rs9461357	6	27296512	T	C	0.126165	0.00228957	0.00037985	1.67e-09	361141	6:27296512:C:T
rs17739310	6	27296775	A	G	0.126175	0.00227906	0.000379955	2e-09	361141	6:27296775:G:A
rs144744748	6	27296894	A	G	0.0281093	0.0043853	0.000763243	9.17e-09	361141	6:27296894:G:A
rs75114027	6	27297043	C	T	0.126356	0.00227759	0.000380169	2.09e-09	361141	6:27297043:T:C
rs74293979	6	27297292	C	G	0.126385	0.00228002	0.000380399	2.05e-09	361141	6:27297292:G:C
rs9468068	6	27297875	A	G	0.130256	0.0021528	0.000376217	1.05e-08	361141	6:27297875:G:A
rs113738754	6	27300697	C	G	0.00380695	0.0132634	0.00204747	9.31e-11	361141	6:27300697:G:C
rs74838528	6	27300922	A	C	0.108983	0.00263433	0.000404594	7.47e-11	361141	6:27300922:C:A
rs9461362	6	27303927	T	C	0.138332	0.00230164	0.000365745	3.12e-10	361141	6:27303927:C:T
rs11753483	6	27304372	C	A	0.00396175	0.0130625	0.00200752	7.69e-11	361141	6:27304372:A:C
rs111391149	6	27310679	C	T	0.0039276	0.0130645	0.00201272	8.54e-11	361141	6:27310679:T:C
rs111544706	6	27310795	G	T	0.00385716	0.0131765	0.00203127	8.78e-11	361141	6:27310795:T:G
rs11753248	6	27316206	T	C	0.00397722	0.0127641	0.00199847	1.69e-10	361141	6:27316206:C:T
rs55889794	6	27319408	C	T	0.0288195	0.00451815	0.000754551	2.13e-09	361141	6:27319408:T:C
rs56113727	6	27319595	T	C	0.0287842	0.00452312	0.000754517	2.04e-09	361141	6:27319595:C:T
rs34979454	6	27319873	T	C	0.00409801	0.0127393	0.00196931	9.88e-11	361141	6:27319873:C:T
rs111951245	6	27334500	C	T	0.00398198	0.0127165	0.00199627	1.89e-10	361141	6:27334500:T:C
rs11967073	6	27339418	G	A	0.0038832	0.0130143	0.00202381	1.27e-10	361141	6:27339418:A:G
rs146304056	6	27344564	A	G	0.028847	0.00453745	0.000754804	1.84e-09	361141	6:27344564:G:A
rs79330911	6	27345747	C	T	0.0039497	0.0129518	0.00200707	1.1e-10	361141	6:27345747:T:C
rs112207301	6	27347176	A	T	0.00396494	0.0128353	0.00200139	1.43e-10	361141	6:27347176:T:A
rs113244634	6	27350218	C	T	0.00386793	0.0131035	0.00202691	1.02e-10	361141	6:27350218:T:C
rs75169630	6	27350350	C	A	0.0038661	0.0131091	0.00202723	1e-10	361141	6:27350350:A:C
rs142581328	6	27354192	C	T	0.028919	0.0045182	0.000754663	2.14e-09	361141	6:27354192:T:C
rs75449037	6	27354212	A	C	0.00395834	0.0128578	0.00200173	1.33e-10	361141	6:27354212:C:A
rs79928864	6	27358415	G	A	0.0571356	0.00316563	0.000556513	1.28e-08	361141	6:27358415:A:G
rs11970261	6	27359719	T	A	0.00398182	0.0130643	0.00199619	5.97e-11	361141	6:27359719:A:T
rs111391773	6	27364254	G	A	0.00395682	0.0128611	0.00200178	1.32e-10	361141	6:27364254:A:G
rs11757216	6	27372787	T	C	0.00395605	0.0128721	0.00200248	1.29e-10	361141	6:27372787:C:T
rs112237314	6	27390736	C	T	0.00395403	0.0127694	0.00200416	1.87e-10	361141	6:27390736:T:C
rs111674980	6	27401421	T	C	0.00394073	0.0124429	0.00200888	5.87e-10	361141	6:27401421:C:T
rs11756458	6	27408785	G	A	0.00391405	0.0121173	0.00201895	1.95e-09	361141	6:27408785:A:G
rs113626760	6	27409888	T	C	0.00390459	0.0122225	0.00201859	1.41e-09	361141	6:27409888:C:T
rs11970095	6	27411851	T	C	0.00392918	0.0120461	0.00201071	2.09e-09	361141	6:27411851:C:T
rs11966553	6	27413771	G	A	0.00392334	0.0118576	0.0020111	3.73e-09	361141	6:27413771:A:G
rs76217193	6	27417011	T	G	0.0403457	0.00363426	0.000639418	1.32e-08	361141	6:27417011:G:T
rs7744248	6	27421221	A	G	0.00386632	0.0121273	0.00203215	2.41e-09	361141	6:27421221:G:A
rs137959932	6	27421714	T	C	0.00264462	0.0122868	0.00264923	3.52e-06	361141	6:27421714:C:T
rs112370903	6	27422978	G	T	0.00381921	0.0121275	0.00203897	2.72e-09	361141	6:27422978:T:G
rs115314215	6	27425598	T	C	0.0434587	0.00316653	0.000619006	3.13e-07	361141	6:27425598:C:T
rs146363771	6	27427733	G	A	0.00377311	0.012633	0.00207529	1.15e-09	361141	6:27427733:A:G
rs142247005	6	27428518	G	A	0.028676	0.00459663	0.000765421	1.91e-09	361141	6:27428518:A:G
rs112670989	6	27435177	G	A	0.00391987	0.0118298	0.00201216	4.13e-09	361141	6:27435177:A:G
rs143212355	6	27437251	T	C	0.00389564	0.0119873	0.00201948	2.93e-09	361141	6:27437251:C:T
rs146659731	6	27437288	T	C	0.00389564	0.0119873	0.00201948	2.93e-09	361141	6:27437288:C:T
rs113985654	6	27445072	T	G	0.00392783	0.0116713	0.0020103	6.41e-09	361141	6:27445072:G:T
rs113487013	6	27451804	G	A	0.00389562	0.011986	0.00201948	2.94e-09	361141	6:27451804:A:G
rs113350204	6	27461245	T	C	0.00391877	0.011838	0.00201263	4.06e-09	361141	6:27461245:C:T
rs11757320	6	27468328	A	G	0.00391932	0.0118207	0.00201243	4.26e-09	361141	6:27468328:G:A
rs78938703	6	27470055	C	T	0.0406046	0.0035016	0.000637504	3.96e-08	361141	6:27470055:T:C
rs11962403	6	27480131	T	C	0.00298083	0.0134369	0.00230437	5.51e-09	361141	6:27480131:C:T
rs185466863	6	27489206	A	G	0.0416086	0.00461341	0.000641086	6.2e-13	361141	6:27489206:G:A
rs147294813	6	27489429	G	C	0.00613169	0.0078167	0.0016984	4.18e-06	361141	6:27489429:C:G
rs11757748	6	27495293	G	T	0.00394784	0.0118925	0.00200564	3.04e-09	361141	6:27495293:T:G
rs143813842	6	27508083	G	A	0.0285587	0.00483891	0.000766537	2.75e-10	361141	6:27508083:A:G
rs11751859	6	27509696	A	G	0.00395022	0.0118734	0.00200441	3.15e-09	361141	6:27509696:G:A
rs112501983	6	27514671	T	C	0.00390845	0.0121306	0.00201447	1.73e-09	361141	6:27514671:C:T
rs113351089	6	27519522	G	A	0.00394408	0.0118217	0.00200782	3.92e-09	361141	6:27519522:A:G
rs113039786	6	27525053	T	A	0.00394848	0.0118894	0.00200586	3.08e-09	361141	6:27525053:A:T
rs148194758	6	27525198	T	C	0.0291524	0.00486608	0.00075051	8.96e-11	361141	6:27525198:C:T
rs78206020	6	27527013	C	G	0.00394845	0.0118894	0.00200587	3.08e-09	361141	6:27527013:G:C
rs116724532	6	27546448	G	A	0.0448412	0.00415921	0.000608575	8.25e-12	361141	6:27546448:A:G
rs113442929	6	27549079	A	G	0.0039495	0.0118709	0.00200471	3.19e-09	361141	6:27549079:G:A
rs75628299	6	27557535	G	A	0.00586135	0.00828299	0.00178519	3.49e-06	361141	6:27557535:A:G
rs192038594	6	27558149	G	A	0.00284937	0.0113615	0.00236161	1.5e-06	361141	6:27558149:A:G
rs570999875	6	27571993	G	A	0.00286047	0.0112684	0.00235676	1.74e-06	361141	6:27571993:A:G
rs11753572	6	27575565	G	A	0.00295032	0.0124577	0.00232176	8.07e-08	361141	6:27575565:A:G
rs138224568	6	27576214	A	G	0.00286134	0.0112638	0.00235706	1.76e-06	361141	6:27576214:G:A
rs112706799	6	27598520	G	A	0.00383664	0.0147563	0.00203672	4.33e-13	361141	6:27598520:A:G
rs61611950	6	27604726	T	C	0.00406546	0.0135705	0.00198392	7.92e-12	361141	6:27604726:C:T
rs112479169	6	27606476	T	C	0.00407888	0.0135198	0.00197457	7.56e-12	361141	6:27606476:C:T
rs10946941	6	27610599	A	G	0.0040552	0.0136157	0.00198591	7.09e-12	361141	6:27610599:G:A
rs142640758	6	27610972	T	C	0.041021	0.00422335	0.000649785	8.06e-11	361141	6:27610972:C:T
rs7743306	6	27639624	C	G	0.00392932	0.0140749	0.00201661	2.97e-12	361141	6:27639624:G:C
rs73385150	6	27648674	G	A	0.00394087	0.0139848	0.00201177	3.62e-12	361141	6:27648674:A:G
rs73385153	6	27649106	G	C	0.00402607	0.0138076	0.00199266	4.24e-12	361141	6:27649106:C:G
rs143099908	6	27667247	G	A	0.0295979	0.00482169	0.000743088	8.67e-11	361141	6:27667247:A:G
rs11970451	6	27669047	A	T	0.0040469	0.0140483	0.00197973	1.29e-12	361141	6:27669047:T:A
rs61025649	6	27676854	T	C	0.00393654	0.0143628	0.00201421	1e-12	361141	6:27676854:C:T
rs115724600	6	27683371	T	G	0.0294765	0.00482336	0.000745349	9.73e-11	361141	6:27683371:G:T
rs73389017	6	27688854	T	G	0.00396343	0.0142304	0.00200055	1.14e-12	361141	6:27688854:G:T
rs11968626	6	27700573	A	G	0.00396199	0.0142339	0.00200067	1.12e-12	361141	6:27700573:G:A
rs73389037	6	27704915	A	G	0.00396158	0.0142364	0.00200077	1.12e-12	361141	6:27704915:G:A
rs6908615	6	27710249	T	C	0.00401644	0.0138802	0.00198707	2.85e-12	361141	6:27710249:C:T
rs12665603	6	27713620	C	G	0.0429347	0.00409683	0.000631995	9.04e-11	361141	6:27713620:G:C
rs144524716	6	27715530	A	G	0.0295183	0.00493393	0.000744673	3.46e-11	361141	6:27715530:G:A
rs543119001	6	27718353	A	G	0.00370336	0.0159179	0.00209689	3.18e-14	361141	6:27718353:G:A
rs73389064	6	27721691	G	A	0.00395331	0.0142902	0.00200285	9.7e-13	361141	6:27721691:A:G
rs112310547	6	27731505	T	C	0.00396146	0.0142526	0.00200098	1.06e-12	361141	6:27731505:C:T
rs73384331	6	27751121	A	G	0.00395177	0.013615	0.00200341	1.08e-11	361141	6:27751121:G:A
rs146734470	6	27765899	G	A	0.0295514	0.00493795	0.000745264	3.46e-11	361141	6:27765899:A:G
rs73384352	6	27791404	T	A	0.00455922	0.0140594	0.00198905	1.57e-12	361141	6:27791404:A:T
rs113805130	6	27791800	T	G	0.00387993	0.0148123	0.00204056	3.91e-13	361141	6:27791800:G:T
rs55918955	6	27792644	T	C	0.0293449	0.00498448	0.00075099	3.2e-11	361141	6:27792644:C:T
rs116719739	6	27798937	T	C	0.0426699	0.00415203	0.000634398	5.96e-11	361141	6:27798937:C:T
rs73386613	6	27808842	A	G	0.00398073	0.0142214	0.0020038	1.28e-12	361141	6:27808842:G:A
rs11970638	6	27834877	C	T	0.00399013	0.014387	0.00199349	5.33e-13	361141	6:27834877:T:C
rs11968670	6	27846398	A	G	0.00394774	0.0147218	0.00200663	2.2e-13	361141	6:27846398:G:A
rs11963732	6	27846485	T	A	0.00394818	0.014721	0.00200658	2.2e-13	361141	6:27846485:A:T
rs201920	6	27861923	T	G	0.114524	-0.00196338	0.00040136	1e-06	361141	6:27861923:G:T
rs73386656	6	27862244	T	G	0.0039722	0.0149037	0.00200228	9.84e-14	361141	6:27862244:G:T
rs61072813	6	27868880	A	C	0.0039906	0.0146072	0.00199998	2.81e-13	361141	6:27868880:C:A
rs73386660	6	27870412	G	T	0.0039943	0.0145408	0.00199814	3.42e-13	361141	6:27870412:T:G
rs9468253	6	27871553	G	C	0.00399576	0.0145132	0.00199729	3.7e-13	361141	6:27871553:C:G
rs200963	6	27872832	A	G	0.0435796	-0.00393008	0.000621514	2.56e-10	361141	6:27872832:G:A
rs73392695	6	27875823	A	G	0.00386988	0.0148887	0.00203342	2.45e-13	361141	6:27875823:G:A
rs73392701	6	27886251	C	T	0.00397822	0.0145499	0.00199858	3.34e-13	361141	6:27886251:T:C
rs11962485	6	27891993	T	C	0.00387587	0.0147497	0.00202901	3.62e-13	361141	6:27891993:C:T
rs11966528	6	27894196	G	T	0.00400127	0.0143378	0.00199155	6.06e-13	361141	6:27894196:T:G
rs9468257	6	27895645	T	G	0.00396949	0.0145383	0.00199938	3.57e-13	361141	6:27895645:G:T
rs111763699	6	27898508	A	G	0.00374846	0.0157509	0.00206192	2.2e-14	361141	6:27898508:G:A
rs7760283	6	27906562	A	G	0.00400648	0.0143066	0.00199036	6.59e-13	361141	6:27906562:G:A
rs192841601	6	27913370	G	A	0.0338246	0.00454676	0.000698508	7.56e-11	361141	6:27913370:A:G
rs113621030	6	27913543	C	T	0.00373516	0.0158373	0.00206479	1.72e-14	361141	6:27913543:T:C
rs73394721	6	27918428	C	T	0.00386674	0.0148624	0.00202568	2.19e-13	361141	6:27918428:T:C
rs138489966	6	27930081	C	A	0.0297442	0.00514321	0.000748538	6.39e-12	361141	6:27930081:A:C
rs6922530	6	27936049	G	A	0.00399542	0.0143818	0.00199329	5.4e-13	361141	6:27936049:A:G
rs141900591	6	27953363	C	T	0.0337524	0.00461495	0.000700241	4.39e-11	361141	6:27953363:T:C
rs73394745	6	27960399	G	A	0.00383635	0.0150229	0.00204038	1.8e-13	361141	6:27960399:A:G
rs9468263	6	27964032	T	C	0.003997	0.0143719	0.00199296	5.55e-13	361141	6:27964032:C:T
rs74453280	6	27969452	A	C	0.011513	0.0054189	0.00118208	4.56e-06	361141	6:27969452:C:A
rs56262233	6	27978467	T	C	0.0336407	0.00460223	0.000700816	5.14e-11	361141	6:27978467:C:T
rs370165249	6	27992050	A	C	0.033464	0.00458223	0.000702402	6.87e-11	361141	6:27992050:C:A
rs149915815	6	27992219	G	A	0.028016	0.00562703	0.000792118	1.22e-12	361141	6:27992219:A:G
rs138524617	6	28013198	C	T	0.0335113	0.00471255	0.000703093	2.05e-11	361141	6:28013198:T:C
rs149960	6	28015293	T	C	0.0443331	-0.00387579	0.00061183	2.38e-10	361141	6:28015293:C:T
rs77254770	6	28016886	T	C	0.00410089	0.0137102	0.00196695	3.17e-12	361141	6:28016886:C:T
rs9468269	6	28017034	G	A	0.00403997	0.0140903	0.00198212	1.17e-12	361141	6:28017034:A:G
rs139507334	6	28026045	C	T	0.0335403	0.0047934	0.000704092	9.92e-12	361141	6:28026045:T:C
rs6910545	6	28029243	G	A	0.0040109	0.0142778	0.00198917	7.1e-13	361141	6:28029243:A:G
rs112906645	6	28030555	A	G	0.00367246	0.0160742	0.00209835	1.86e-14	361141	6:28030555:G:A
rs7741570	6	28033505	C	A	0.00406351	0.0139479	0.00197648	1.7e-12	361141	6:28033505:A:C
rs7746388	6	28034084	G	A	0.00401505	0.0142533	0.00198817	7.57e-13	361141	6:28034084:A:G
rs73396550	6	28041977	G	A	0.103244	0.00428298	0.000414161	4.62e-25	361141	6:28041977:A:G
rs10484404	6	28055495	T	C	0.0986678	0.00377645	0.000422506	3.97e-19	361141	6:28055495:C:T
rs3734572	6	28059458	C	T	0.044245	0.00949362	0.000614124	6.85e-54	361141	6:28059458:T:C
rs28366687	6	28059766	C	T	0.0041092	0.0136759	0.00196561	3.47e-12	361141	6:28059766:T:C
rs56355079	6	28060398	C	T	0.0994612	0.00378731	0.000421007	2.36e-19	361141	6:28060398:T:C
rs10946952	6	28073464	C	T	0.00409812	0.0137467	0.00196825	2.87e-12	361141	6:28073464:T:C
rs75889632	6	28081387	A	G	0.0987943	0.00375588	0.000422271	5.9e-19	361141	6:28081387:G:A
rs6924324	6	28082366	C	G	0.00399982	0.0140264	0.00199392	2e-12	361141	6:28082366:G:C
rs139757732	6	28084616	C	T	0.0444049	0.0094432	0.000612778	1.45e-53	361141	6:28084616:T:C
rs73398516	6	28092795	C	T	0.00396244	0.0145855	0.00200105	3.13e-13	361141	6:28092795:T:C
rs9468291	6	28093840	A	G	0.00406213	0.0139662	0.0019768	1.61e-12	361141	6:28093840:G:A
rs9468293	6	28096196	T	C	0.00410504	0.0137062	0.00196659	3.19e-12	361141	6:28096196:C:T
rs6910942	6	28117162	G	C	0.00407182	0.0139091	0.00197449	1.87e-12	361141	6:28117162:C:G
rs62620225	6	28117331	T	C	0.0444508	0.00948168	0.000611759	3.66e-54	361141	6:28117331:C:T
rs6908414	6	28121828	G	A	0.00392506	0.0144811	0.0020104	5.9e-13	361141	6:28121828:A:G
rs6932313	6	28122349	C	T	0.0040488	0.0140545	0.00198013	1.27e-12	361141	6:28122349:T:C
rs6928131	6	28125449	C	G	0.00398321	0.0137518	0.00199592	5.59e-12	361141	6:28125449:G:C
rs12333002	6	28126570	T	C	0.0041231	0.0142392	0.00197766	6.03e-13	361141	6:28126570:C:T
rs1150669	6	28130359	G	A	0.00492552	0.0114794	0.00179635	1.66e-10	361141	6:28130359:A:G
rs1150671	6	28131043	A	G	0.00556016	0.0101099	0.00169164	2.28e-09	361141	6:28131043:G:A
rs6929559	6	28134106	C	T	0.0985017	0.00375686	0.000422824	6.41e-19	361141	6:28134106:T:C
rs1233667	6	28146674	T	A	0.00497587	0.0114241	0.00179495	1.96e-10	361141	6:28146674:A:T
rs9468305	6	28146972	T	G	0.00405613	0.0140059	0.00197838	1.45e-12	361141	6:28146972:G:T
rs55645051	6	28168945	C	G	0.0888857	0.00467679	0.000470526	2.82e-23	361141	6:28168945:G:C
rs1233698	6	28169623	C	A	0.0041092	0.0136823	0.00196564	3.39e-12	361141	6:28169623:A:C
rs1150697	6	28175636	G	C	0.10599	0.00351124	0.000409409	9.83e-18	361141	6:28175636:C:G
rs1233666	6	28176415	C	A	0.1336	0.00241016	0.000370036	7.36e-11	361141	6:28176415:A:C
rs16893817	6	28178636	G	A	0.132448	0.00240686	0.000371377	9.13e-11	361141	6:28178636:A:G
rs1150699	6	28181675	A	G	0.134604	0.00242792	0.000369004	4.72e-11	361141	6:28181675:G:A
rs1150704	6	28184371	G	T	0.13472	0.00244855	0.000368758	3.14e-11	361141	6:28184371:T:G
rs73400579	6	28185554	C	T	0.00391121	0.0145896	0.00201461	4.43e-13	361141	6:28185554:T:C
rs1736894	6	28186554	A	C	0.134632	0.00246015	0.000368931	2.59e-11	361141	6:28186554:C:A
rs73740587	6	28187719	G	A	0.130999	0.00244554	0.000373062	5.56e-11	361141	6:28187719:A:G
rs11967622	6	28188614	A	G	0.00389599	0.0146724	0.00201778	3.56e-13	361141	6:28188614:G:A
rs993619	6	28189663	C	G	0.131374	0.00246414	0.000372632	3.78e-11	361141	6:28189663:G:C
rs73400580	6	28191718	C	T	0.00420888	0.0136996	0.00194128	1.7e-12	361141	6:28191718:T:C
rs73400581	6	28193467	A	G	0.04184	0.00329263	0.000629914	1.72e-07	361141	6:28193467:G:A
rs16893827	6	28197469	C	T	0.0403159	0.00354003	0.000641024	3.35e-08	361141	6:28197469:T:C
rs73400590	6	28197963	C	T	0.00408982	0.014096	0.00196885	8.11e-13	361141	6:28197963:T:C
rs142255256	6	28199866	C	T	0.131013	0.00245343	0.000373026	4.8e-11	361141	6:28199866:T:C
rs6917759	6	28201364	G	A	0.0980546	0.00376384	0.000423606	6.41e-19	361141	6:28201364:A:G
rs80136959	6	28206813	T	A	0.130997	0.00245543	0.000373044	4.64e-11	361141	6:28206813:A:T
rs11758148	6	28207737	C	A	0.130958	0.00245975	0.000373077	4.31e-11	361141	6:28207737:A:C
rs56057304	6	28207991	G	A	0.0446543	0.0094435	0.000610286	5.42e-54	361141	6:28207991:A:G
rs7757215	6	28212489	A	C	0.0415129	0.00320157	0.000632237	4.11e-07	361141	6:28212489:C:A
rs2235359	6	28215641	G	T	0.145054	0.00218513	0.00035767	1e-09	361141	6:28215641:T:G
rs73402513	6	28215941	C	A	0.00457578	0.0132403	0.00186206	1.16e-12	361141	6:28215941:A:C
rs112688333	6	28216617	G	A	0.00453494	0.0131167	0.00187157	2.41e-12	361141	6:28216617:A:G
rs112863641	6	28217931	T	C	0.0884701	0.00413836	0.000443947	1.15e-20	361141	6:28217931:C:T
rs62638680	6	28219695	A	G	0.00464362	0.0125763	0.00184812	1.01e-11	361141	6:28219695:G:A
rs2185955	6	28222980	G	A	0.145	0.00219192	0.000357838	9.05e-10	361141	6:28222980:A:G
rs11751702	6	28229529	C	G	0.144821	0.00219907	0.000358009	8.13e-10	361141	6:28229529:G:C
rs11966237	6	28233781	G	A	0.00459877	0.0128208	0.00185758	5.14e-12	361141	6:28233781:A:G
rs16893889	6	28237172	G	A	0.187409	0.00234717	0.000322592	3.45e-13	361141	6:28237172:A:G
rs78765006	6	28242705	T	C	0.00463392	0.0126543	0.00185169	8.27e-12	361141	6:28242705:C:T
rs1778477	6	28248594	T	A	0.151793	0.0020819	0.000351145	3.05e-09	361141	6:28248594:A:T
rs11756111	6	28252859	C	T	0.150246	0.00211726	0.000352576	1.91e-09	361141	6:28252859:T:C
rs16901846	6	28254988	C	T	0.09516	0.00404309	0.000429508	4.83e-21	361141	6:28254988:T:C
rs73385806	6	28255085	G	A	0.0041452	0.0137578	0.0019559	2.01e-12	361141	6:28255085:A:G
rs73385807	6	28255531	A	T	0.00465192	0.0131262	0.00184651	1.17e-12	361141	6:28255531:T:A
rs1150720	6	28255749	G	A	0.148047	0.00217538	0.000354828	8.75e-10	361141	6:28255749:A:G
rs73385810	6	28256472	T	A	0.00459979	0.0128164	0.00185738	5.2e-12	361141	6:28256472:A:T
rs1150719	6	28256622	A	G	0.148044	0.00217576	0.000354835	8.7e-10	361141	6:28256622:G:A
rs148484870	6	28259434	C	A	0.0100983	0.0266934	0.00136729	7.76e-85	361141	6:28259434:A:C
rs11757730	6	28259533	A	G	0.146412	0.00221593	0.000356488	5.11e-10	361141	6:28259533:G:A
rs1150717	6	28259597	C	T	0.148046	0.00217576	0.000354836	8.7e-10	361141	6:28259597:T:C
rs6905368	6	28262655	C	G	0.115005	0.00289339	0.000394741	2.31e-13	361141	6:28262655:G:C
rs1150714	6	28262869	C	T	0.121947	0.00270817	0.000384882	1.98e-12	361141	6:28262869:T:C
rs1150713	6	28263107	C	A	0.12194	0.00270752	0.000384906	2.01e-12	361141	6:28263107:A:C
rs55831267	6	28263388	A	C	0.114992	0.00289468	0.00039474	2.25e-13	361141	6:28263388:C:A
rs3800325	6	28264692	G	C	0.122265	0.00270434	0.000384277	1.96e-12	361141	6:28264692:C:G
rs73385818	6	28264823	A	C	0.00460347	0.0127968	0.00185659	5.49e-12	361141	6:28264823:C:A
rs75621300	6	28265218	G	A	0.0951592	0.00404273	0.000429416	4.78e-21	361141	6:28265218:A:G
rs56053755	6	28267116	T	C	0.121939	0.00270822	0.000384858	1.97e-12	361141	6:28267116:C:T
rs6456811	6	28270047	G	C	0.121943	0.00272057	0.000384857	1.56e-12	361141	6:28270047:C:G
rs1062169	6	28270251	A	G	0.122095	0.00271553	0.000384815	1.71e-12	361141	6:28270251:G:A
rs16893937	6	28272868	A	G	0.114995	0.00290667	0.000394703	1.79e-13	361141	6:28272868:G:A
rs9468334	6	28272948	C	T	0.162994	0.00282591	0.000340907	1.14e-16	361141	6:28272948:T:C
rs1936364	6	28275625	A	T	0.161359	0.00286715	0.000342287	5.47e-17	361141	6:28275625:T:A
rs76825012	6	28276743	T	C	0.161446	0.00286287	0.000342309	6.11e-17	361141	6:28276743:C:T
rs55817398	6	28281481	G	A	0.00524656	0.0128127	0.00196709	7.35e-11	361141	6:28281481:A:G
rs145130687	6	28282831	G	T	0.0453099	0.00945414	0.000606059	7.66e-55	361141	6:28282831:T:G
rs6936644	6	28285175	T	C	0.162771	0.00282722	0.000341076	1.14e-16	361141	6:28285175:C:T
rs11969150	6	28296053	A	G	0.00460094	0.0128115	0.00185726	5.28e-12	361141	6:28296053:G:A
rs141928748	6	28296315	G	C	0.0452658	0.00949816	0.000606617	3.08e-55	361141	6:28296315:C:G
rs16893970	6	28299295	C	T	0.160439	0.00292158	0.000343303	1.74e-17	361141	6:28299295:T:C
rs73385870	6	28300079	T	A	0.00429887	0.0135022	0.00192066	2.07e-12	361141	6:28300079:A:T
rs1416920	6	28302784	G	A	0.286647	0.00147385	0.000278627	1.23e-07	361141	6:28302784:A:G
rs1361386	6	28305604	A	G	0.286649	0.00147378	0.000278639	1.23e-07	361141	6:28305604:G:A
rs7739389	6	28310935	A	C	0.00595642	0.0112258	0.0016319	6.04e-12	361141	6:28310935:C:A
rs7759845	6	28310997	G	T	0.00567507	0.0110937	0.00167124	3.18e-11	361141	6:28310997:T:G
rs73742542	6	28311069	A	G	0.119061	0.00281819	0.000389109	4.41e-13	361141	6:28311069:G:A
rs112479513	6	28312680	A	G	0.00595651	0.0112283	0.00163207	6e-12	361141	6:28312680:G:A
rs73387810	6	28318166	A	G	0.00599766	0.0110627	0.00162599	1.02e-11	361141	6:28318166:G:A
rs758398	6	28320674	T	C	0.291438	0.00143918	0.000277307	2.11e-07	361141	6:28320674:C:T
rs1474589	6	28321544	T	G	0.124971	0.0026958	0.000380797	1.45e-12	361141	6:28321544:G:T
rs213235	6	28324757	A	G	0.00679157	0.0100886	0.00152997	4.29e-11	361141	6:28324757:G:A
rs213231	6	28326988	T	G	0.0503834	0.00301553	0.00057625	1.67e-07	361141	6:28326988:G:T
rs59457415	6	28330053	C	G	0.00449409	0.0142658	0.00187928	3.18e-14	361141	6:28330053:G:C
rs213227	6	28331573	A	T	0.0102329	0.00683697	0.0013225	2.35e-07	361141	6:28331573:T:A
rs73401666	6	28337472	G	T	0.00619287	0.0112119	0.00160017	2.44e-12	361141	6:28337472:T:G
rs116537337	6	28339478	G	A	0.046893	0.00941742	0.000596008	3.21e-56	361141	6:28339478:A:G
rs9468356	6	28341976	A	G	0.158872	0.00215149	0.000344588	4.28e-10	361141	6:28341976:G:A
rs9468358	6	28342745	C	T	0.158871	0.00215159	0.000344593	4.27e-10	361141	6:28342745:T:C
rs142180737	6	28344731	C	T	0.00963521	0.0255737	0.00138563	5.03e-76	361141	6:28344731:T:C
rs2232440	6	28350239	T	G	0.00607201	0.0113723	0.0016194	2.18e-12	361141	6:28350239:G:T
rs28505234	6	28350772	G	A	0.157645	0.00216225	0.000346905	4.58e-10	361141	6:28350772:A:G
rs3799500	6	28352657	G	C	0.158873	0.0021479	0.000344611	4.59e-10	361141	6:28352657:C:G
rs2531826	6	28353858	A	C	0.00716618	0.0102921	0.00148867	4.73e-12	361141	6:28353858:C:A
rs74525464	6	28355671	T	C	0.0958889	0.00416613	0.00042809	2.22e-22	361141	6:28355671:C:T
rs2232428	6	28359700	T	C	0.121906	0.00303748	0.000385181	3.13e-15	361141	6:28359700:C:T
rs532251146	6	28360287	A	T	0.00429666	0.0157692	0.00192393	2.49e-16	361141	6:28360287:T:A
rs56295386	6	28362308	T	C	0.122218	0.00306395	0.000384663	1.65e-15	361141	6:28362308:C:T
rs11966042	6	28368861	G	A	0.00638356	0.0112118	0.00157643	1.14e-12	361141	6:28368861:A:G
rs73399084	6	28370778	C	T	0.00664145	0.0107547	0.00154493	3.38e-12	361141	6:28370778:T:C
rs2859362	6	28379031	G	A	0.00739314	0.0100048	0.0014649	8.52e-12	361141	6:28379031:A:G
rs73401012	6	28381360	T	C	0.00660993	0.0108616	0.00154855	2.32e-12	361141	6:28381360:C:T
rs1558205	6	28382262	A	C	0.329009	0.00124029	0.000268195	3.75e-06	361141	6:28382262:C:A
rs1339898	6	28395506	T	C	0.329046	0.0012373	0.000268124	3.94e-06	361141	6:28395506:C:T
rs11970404	6	28398286	T	G	0.00455501	0.0145165	0.00186573	7.24e-15	361141	6:28398286:G:T
rs2531801	6	28404697	T	C	0.00752061	0.00984132	0.00145307	1.27e-11	361141	6:28404697:C:T
rs181666351	6	28408261	C	T	0.00356578	0.0106065	0.00216983	1.02e-06	361141	6:28408261:T:C
rs77987369	6	28410755	C	T	0.127052	-0.00181441	0.000378187	1.61e-06	361141	6:28410755:T:C
rs2108923	6	28412687	G	C	0.127053	-0.00181442	0.000378202	1.61e-06	361141	6:28412687:C:G
rs2859367	6	28414166	G	A	0.00752753	0.00963469	0.00145216	3.26e-11	361141	6:28414166:A:G
rs140427260	6	28415601	C	T	0.0469185	0.00937341	0.000597868	2.23e-55	361141	6:28415601:T:C
rs11755387	6	28416034	A	C	0.126966	-0.00183091	0.00037831	1.3e-06	361141	6:28416034:C:A
rs2531807	6	28420013	G	A	0.0462786	0.00337054	0.000600375	1.98e-08	361141	6:28420013:A:G
rs2531810	6	28421765	G	A	0.0059672	0.0121553	0.00163296	9.81e-14	361141	6:28421765:A:G
rs7766749	6	28423599	C	T	0.0954272	0.00418226	0.000429702	2.2e-22	361141	6:28423599:T:C
rs2531812	6	28424046	C	G	0.00569687	0.012537	0.00167048	6.16e-14	361141	6:28424046:G:C
rs2859371	6	28425617	A	T	0.00569484	0.0125452	0.00167074	5.98e-14	361141	6:28425617:T:A
rs2159274	6	28425973	C	T	0.00569497	0.0125449	0.00167074	5.99e-14	361141	6:28425973:T:C
rs2108924	6	28426378	C	G	0.0100653	0.00682608	0.00126077	6.16e-08	361141	6:28426378:G:C
rs2859375	6	28431251	T	C	0.0100551	0.00684655	0.00126154	5.73e-08	361141	6:28431251:C:T
rs2859376	6	28433720	A	G	0.00571522	0.0124562	0.00166777	8.11e-14	361141	6:28433720:G:A
rs2531816	6	28442106	G	A	0.00561274	0.0123985	0.00168329	1.77e-13	361141	6:28442106:A:G
rs16894128	6	28444165	G	A	0.127836	-0.00181807	0.000377374	1.45e-06	361141	6:28444165:A:G
rs143393605	6	28445942	G	A	0.00427635	0.0157898	0.00194176	4.25e-16	361141	6:28445942:A:G
rs1015810	6	28447750	A	C	0.0060665	0.0120084	0.00161914	1.2e-13	361141	6:28447750:C:A
rs193142145	6	28450881	C	A	0.00364626	0.00994031	0.00214219	3.48e-06	361141	6:28450881:A:C
rs34302671	6	28454795	G	A	0.10648	-0.00212205	0.0004089	2.11e-07	361141	6:28454795:A:G
rs2078422	6	28476497	C	T	0.00566013	0.0122624	0.00167506	2.47e-13	361141	6:28476497:T:C
rs142905864	6	28478186	C	G	0.00356446	0.0103081	0.00219206	2.57e-06	361141	6:28478186:G:C
rs34668037	6	28480023	A	G	0.106477	-0.00211984	0.000408662	2.14e-07	361141	6:28480023:G:A
rs3886843	6	28482890	G	C	0.106408	-0.0021109	0.000408756	2.42e-07	361141	6:28482890:C:G
rs11757000	6	28484869	C	T	0.160672	-0.00180653	0.000343158	1.41e-07	361141	6:28484869:T:C
rs13216508	6	28488800	C	T	0.160643	-0.00180732	0.000343232	1.4e-07	361141	6:28488800:T:C
rs11757235	6	28489279	T	C	0.106404	-0.0021119	0.000408757	2.38e-07	361141	6:28489279:C:T
rs11757839	6	28489894	A	G	0.160677	-0.00180745	0.000343158	1.39e-07	361141	6:28489894:G:A
rs28382587	6	28492579	A	G	0.106415	-0.00211047	0.000408825	2.44e-07	361141	6:28492579:G:A
rs28382592	6	28494622	T	C	0.0111496	0.00608072	0.00119852	3.91e-07	361141	6:28494622:C:T
rs115709379	6	28518299	A	G	0.117065	0.00368497	0.000391919	5.36e-21	361141	6:28518299:G:A
rs78738523	6	28523308	C	T	0.0116378	0.00632355	0.00117361	7.13e-08	361141	6:28523308:T:C
rs139410431	6	28537908	C	T	0.047706	0.00937561	0.000592691	2.42e-56	361141	6:28537908:T:C
rs73402995	6	28542104	C	T	0.0116539	0.00629211	0.00117257	8.05e-08	361141	6:28542104:T:C
rs16901848	6	28546952	A	G	0.250081	0.00155933	0.00029115	8.52e-08	361141	6:28546952:G:A
rs146918648	6	28548674	A	G	0.0429295	0.0105747	0.000629418	2.55e-63	361141	6:28548674:G:A
rs11969304	6	28558636	C	T	0.00494405	0.0147138	0.00179172	2.18e-16	361141	6:28558636:T:C
rs6901724	6	28565827	C	T	0.0986291	0.0049494	0.000422877	1.23e-31	361141	6:28565827:T:C
rs6923104	6	28566516	T	C	0.012097	0.00610849	0.00115194	1.14e-07	361141	6:28566516:C:T
rs11962141	6	28571114	G	C	0.0116424	0.00630854	0.00117297	7.52e-08	361141	6:28571114:C:G
rs73404986	6	28576265	G	A	0.0116001	0.00625527	0.00117522	1.02e-07	361141	6:28576265:A:G
rs34388845	6	28578286	G	A	0.214541	0.0021803	0.000307191	1.27e-12	361141	6:28578286:A:G
rs11964748	6	28580629	T	C	0.0129221	0.00612812	0.00111679	4.09e-08	361141	6:28580629:C:T
rs36103239	6	28586282	A	T	0.28062	0.00165831	0.000280734	3.49e-09	361141	6:28586282:T:A
rs11965972	6	28587402	T	C	0.280569	0.00164976	0.000280742	4.2e-09	361141	6:28587402:C:T
rs73405002	6	28588630	A	T	0.0116386	0.00631346	0.00117315	7.39e-08	361141	6:28588630:T:A
rs9766115	6	28594200	C	A	0.257419	0.00172843	0.000291323	2.98e-09	361141	6:28594200:A:C
rs13220637	6	28599676	A	G	0.280549	0.00164192	0.000280884	5.05e-09	361141	6:28599676:G:A
rs7762047	6	28599990	C	T	0.00515982	0.0145732	0.0017736	2.1e-16	361141	6:28599990:T:C
rs36069097	6	28601283	A	G	0.278203	0.00162994	0.000281675	7.19e-09	361141	6:28601283:G:A
rs9368568	6	28601301	T	G	0.46131	-0.00123436	0.000253095	1.08e-06	361141	6:28601301:G:T
rs12211927	6	28602631	A	G	0.461739	-0.00123283	0.000253156	1.12e-06	361141	6:28602631:G:A
rs77160755	6	28606607	A	G	0.0116973	0.00636228	0.0011703	5.44e-08	361141	6:28606607:G:A
rs7751604	6	28607427	G	A	0.0129018	0.00625811	0.00111608	2.06e-08	361141	6:28607427:A:G
rs57083092	6	28618611	T	C	0.0128863	0.00630643	0.00111666	1.63e-08	361141	6:28618611:C:T
rs11968771	6	28621603	A	G	0.0048456	0.0152688	0.00183095	7.5e-17	361141	6:28621603:G:A
rs7775683	6	28622277	T	G	0.293183	0.00131475	0.000277124	2.09e-06	361141	6:28622277:G:T
rs13193532	6	28622914	G	A	0.169072	0.0019922	0.00033647	3.21e-09	361141	6:28622914:A:G
rs1884937	6	28623724	T	A	0.299743	0.00129111	0.000275472	2.77e-06	361141	6:28623724:A:T
rs79219202	6	28623755	A	G	0.0115765	0.00631522	0.00117648	7.97e-08	361141	6:28623755:G:A
rs11970339	6	28624894	A	T	0.293265	0.00131825	0.000277129	1.97e-06	361141	6:28624894:T:A
rs7767008	6	28630793	G	T	0.292452	0.00134412	0.000277331	1.26e-06	361141	6:28630793:T:G
rs35128564	6	28635780	C	T	0.169184	0.00198137	0.000336255	3.81e-09	361141	6:28635780:T:C
rs61229539	6	28636643	C	T	0.299817	0.00129846	0.000275435	2.43e-06	361141	6:28636643:T:C
rs73409118	6	28636660	T	C	0.0116187	0.00637366	0.00117432	5.72e-08	361141	6:28636660:C:T
rs536793543	6	28637606	A	G	0.00352425	0.0105666	0.0021787	1.24e-06	361141	6:28637606:G:A
rs143983540	6	28640352	A	G	0.00488063	0.0149616	0.00183791	3.95e-16	361141	6:28640352:G:A
rs73409123	6	28643856	A	G	0.0107377	0.00680255	0.00122166	2.57e-08	361141	6:28643856:G:A
rs16894194	6	28648083	A	T	0.298934	0.00132123	0.000275595	1.63e-06	361141	6:28648083:T:A
rs16894197	6	28648271	T	C	0.298936	0.00134207	0.000275742	1.13e-06	361141	6:28648271:C:T
rs73409134	6	28649304	G	A	0.00493265	0.0148983	0.00179446	1.02e-16	361141	6:28649304:A:G
rs4486067	6	28650523	C	T	0.169529	0.00196227	0.000336151	5.3e-09	361141	6:28650523:T:C
rs13202664	6	28651091	G	T	0.16949	0.00197212	0.000336143	4.44e-09	361141	6:28651091:T:G
rs57147168	6	28651098	G	A	0.00614686	0.0126177	0.0016091	4.46e-15	361141	6:28651098:A:G
rs6910361	6	28651780	A	G	0.169487	0.00196274	0.000336147	5.26e-09	361141	6:28651780:G:A
rs11966949	6	28655340	C	T	0.00614688	0.0126243	0.00160917	4.33e-15	361141	6:28655340:T:C
rs11966966	6	28655388	C	T	0.299486	0.00136166	0.000275628	7.81e-07	361141	6:28655388:T:C
rs11967609	6	28656109	A	T	0.299583	0.00135229	0.000275597	9.26e-07	361141	6:28656109:T:A
rs2394120	6	28656452	C	A	0.299491	0.00137778	0.000275627	5.77e-07	361141	6:28656452:A:C
rs2394121	6	28656489	G	T	0.299602	0.00137162	0.000275609	6.47e-07	361141	6:28656489:T:G
rs34020953	6	28656754	T	C	0.299569	0.00136046	0.000275687	8.03e-07	361141	6:28656754:C:T
rs34953859	6	28657458	G	A	0.168848	0.00202405	0.000336777	1.86e-09	361141	6:28657458:A:G
rs1319075	6	28662521	T	C	0.473686	-0.00115571	0.000252555	4.74e-06	361141	6:28662521:C:T
rs6456831	6	28663530	A	C	0.456919	0.00136353	0.00025318	7.22e-08	361141	6:28663530:C:A
rs1337585	6	28665944	A	G	0.456642	0.00132972	0.000253195	1.51e-07	361141	6:28665944:G:A
rs60137363	6	28668830	T	G	0.00576125	0.0135339	0.00166444	4.26e-16	361141	6:28668830:G:T
rs6939576	6	28669315	A	G	0.319072	0.00158531	0.000270631	4.69e-09	361141	6:28669315:G:A
rs73391136	6	28670609	C	A	0.00525941	0.0139077	0.00174262	1.46e-15	361141	6:28670609:A:C
rs1107158	6	28671651	G	A	0.0863638	0.00595666	0.00044821	2.71e-40	361141	6:28671651:A:G
rs1107159	6	28671723	C	T	0.0863458	0.00596007	0.000448251	2.49e-40	361141	6:28671723:T:C
rs73391137	6	28671762	T	C	0.00538986	0.013364	0.00171615	6.87e-15	361141	6:28671762:C:T
rs2893974	6	28671898	T	C	0.0863283	0.00596355	0.000448285	2.27e-40	361141	6:28671898:C:T
rs1107294	6	28672688	C	T	0.0863093	0.00596969	0.000448411	1.99e-40	361141	6:28672688:T:C
rs74686052	6	28672826	A	C	0.086308	0.0059701	0.000448418	1.97e-40	361141	6:28672826:C:A
rs75197152	6	28672892	A	G	0.0863078	0.00597016	0.00044842	1.97e-40	361141	6:28672892:G:A
rs111593707	6	28674119	C	T	0.0863249	0.00597045	0.000448307	1.87e-40	361141	6:28674119:T:C
rs7754365	6	28674494	G	T	0.086342	0.00597067	0.000448324	1.87e-40	361141	6:28674494:T:G
rs7772482	6	28674675	G	A	0.0751105	0.00665393	0.000477614	4.18e-44	361141	6:28674675:A:G
rs7738101	6	28674798	C	A	0.0863229	0.00597084	0.000448312	1.85e-40	361141	6:28674798:A:C
rs6900797	6	28675347	A	G	0.0863813	0.00595523	0.000448192	2.81e-40	361141	6:28675347:G:A
rs6901325	6	28675630	A	G	0.0863219	0.0059713	0.000448323	1.83e-40	361141	6:28675630:G:A
rs6906105	6	28675860	A	G	0.0863212	0.00597136	0.000448324	1.83e-40	361141	6:28675860:G:A
rs6906506	6	28676074	C	G	0.0863214	0.00597146	0.000448328	1.83e-40	361141	6:28676074:G:C
rs76799171	6	28676215	T	A	0.086318	0.00597231	0.000448342	1.79e-40	361141	6:28676215:A:T
rs61657599	6	28677514	G	A	0.0751032	0.00665116	0.000477663	4.62e-44	361141	6:28677514:A:G
rs140041878	6	28678607	C	T	0.0511626	0.00931737	0.000572176	1.34e-59	361141	6:28678607:T:C
rs75844181	6	28679016	C	T	0.0864454	0.0059408	0.00044806	4.09e-40	361141	6:28679016:T:C
rs1891757	6	28679620	A	G	0.0752237	0.00662591	0.000477331	8.46e-44	361141	6:28679620:G:A
rs1573969	6	28680285	T	C	0.0864448	0.00594193	0.00044807	3.97e-40	361141	6:28680285:C:T
rs185053056	6	28680776	T	C	0.00611246	0.0123288	0.0016144	2.23e-14	361141	6:28680776:C:T
rs56384403	6	28680975	G	C	0.0864199	0.00594745	0.000448172	3.51e-40	361141	6:28680975:C:G
rs10456364	6	28681444	C	T	0.490501	-0.00116446	0.000252146	3.87e-06	361141	6:28681444:T:C
rs10456365	6	28681804	G	A	0.490479	-0.00116446	0.000252111	3.86e-06	361141	6:28681804:A:G
rs76024870	6	28682372	T	A	0.0752144	0.00662821	0.000477363	8.01e-44	361141	6:28682372:A:T
rs145097508	6	28682406	C	G	0.0496907	0.00973439	0.000580555	4.47e-63	361141	6:28682406:G:C
rs9391676	6	28683743	T	C	0.490439	-0.00116092	0.0002521	4.13e-06	361141	6:28683743:C:T
rs9767343	6	28683843	G	A	0.0864336	0.00594305	0.000448085	3.87e-40	361141	6:28683843:A:G
rs9767359	6	28684286	G	A	0.0864327	0.00594309	0.000448083	3.86e-40	361141	6:28684286:A:G
rs79179143	6	28684360	A	T	0.0864325	0.00594311	0.000448083	3.86e-40	361141	6:28684360:T:A
rs114051421	6	28684506	A	G	0.0511453	0.00932427	0.00057227	1.15e-59	361141	6:28684506:G:A
rs61208746	6	28685118	C	T	0.0864308	0.00594326	0.000448079	3.83e-40	361141	6:28685118:T:C
rs58238888	6	28685279	T	C	0.0864304	0.0059433	0.000448078	3.83e-40	361141	6:28685279:C:T
rs57693980	6	28685902	G	A	0.0752001	0.00662564	0.000477362	8.63e-44	361141	6:28685902:A:G
rs115499539	6	28686006	G	C	0.0497379	0.00972555	0.000580333	5.18e-63	361141	6:28686006:C:G
rs79050600	6	28686185	C	A	0.0752001	0.0066257	0.000477362	8.62e-44	361141	6:28686185:A:C
rs113823147	6	28686298	G	A	0.0864287	0.00594344	0.000448074	3.8e-40	361141	6:28686298:A:G
rs77050371	6	28688843	C	G	0.0864313	0.00594285	0.000448055	3.84e-40	361141	6:28688843:G:C
rs56296645	6	28689232	T	C	0.0752066	0.00662397	0.000477329	8.94e-44	361141	6:28689232:C:T
rs74901699	6	28689712	A	C	0.0864334	0.00594215	0.00044804	3.9e-40	361141	6:28689712:C:A
rs77413278	6	28689758	T	G	0.0864333	0.00594215	0.00044804	3.9e-40	361141	6:28689758:G:T
rs114469207	6	28692512	G	A	0.0751369	0.00664087	0.000477523	5.9e-44	361141	6:28692512:A:G
rs78615644	6	28692540	C	T	0.0751369	0.00664087	0.000477523	5.9e-44	361141	6:28692540:T:C
rs113085175	6	28692738	G	A	0.0864331	0.00594263	0.00044805	3.86e-40	361141	6:28692738:A:G
rs79046736	6	28693903	G	C	0.0865466	0.00591874	0.000447767	7.02e-40	361141	6:28693903:C:G
rs9348813	6	28694608	C	T	0.490466	-0.00115224	0.000252042	4.84e-06	361141	6:28694608:T:C
rs61703239	6	28694814	A	G	0.0752058	0.00662428	0.000477331	8.87e-44	361141	6:28694814:G:A
rs7772111	6	28695299	C	T	0.0864314	0.00594284	0.000448051	3.84e-40	361141	6:28695299:T:C
rs7751884	6	28695430	C	A	0.0864314	0.00594282	0.00044805	3.84e-40	361141	6:28695430:A:C
rs7772682	6	28695668	A	T	0.0867874	0.00591946	0.000447208	5.52e-40	361141	6:28695668:T:A
rs113279711	6	28696524	A	G	0.0864347	0.00594198	0.000448038	3.92e-40	361141	6:28696524:G:A
rs150814685	6	28696772	G	T	0.0511062	0.00933935	0.000572422	8.04e-60	361141	6:28696772:T:G
rs114339006	6	28696794	T	G	0.0584538	0.00787419	0.000536906	1.1e-48	361141	6:28696794:G:T
rs11963986	6	28697064	G	A	0.00526892	0.0136889	0.00173613	3.16e-15	361141	6:28697064:A:G
rs17280797	6	28697625	G	A	0.0697318	0.00679847	0.000494459	5.27e-43	361141	6:28697625:A:G
rs17280818	6	28697751	T	G	0.0696994	0.00680778	0.000494592	4.28e-43	361141	6:28697751:G:T
rs17346574	6	28697832	A	C	0.0696992	0.00680783	0.000494593	4.27e-43	361141	6:28697832:C:A
rs114766711	6	28698080	A	G	0.058473	0.00786745	0.000536814	1.28e-48	361141	6:28698080:G:A
rs7755641	6	28699369	C	T	0.0585187	0.00787657	0.000536618	9.19e-49	361141	6:28699369:T:C
rs10498733	6	28699691	A	G	0.0584938	0.00788515	0.000536736	7.61e-49	361141	6:28699691:G:A
rs148584123	6	28700457	C	G	0.0497174	0.00973212	0.000580394	4.41e-63	361141	6:28700457:G:C
rs17281186	6	28701516	A	T	0.0697234	0.00682255	0.000494514	2.74e-43	361141	6:28701516:T:A
rs7748319	6	28703149	G	T	0.0864627	0.00595357	0.000447972	2.7e-40	361141	6:28703149:T:G
rs7766599	6	28703432	T	C	0.0696972	0.00680866	0.000494608	4.2e-43	361141	6:28703432:C:T
rs880638	6	28706912	A	G	0.406319	0.00156446	0.000256428	1.06e-09	361141	6:28706912:G:A
rs73391164	6	28707599	T	C	0.00527701	0.01365	0.00173468	3.59e-15	361141	6:28707599:C:T
rs3873209	6	28708055	G	A	0.0697312	0.00682015	0.000494469	2.89e-43	361141	6:28708055:A:G
rs148076211	6	28708629	G	T	0.0697315	0.00682008	0.000494469	2.89e-43	361141	6:28708629:T:G
rs61094745	6	28709313	A	G	0.0697961	0.00682423	0.000494239	2.35e-43	361141	6:28709313:G:A
rs114955469	6	28710562	G	A	0.0585586	0.00788875	0.000536407	6.04e-49	361141	6:28710562:A:G
rs3905240	6	28711334	G	A	0.0698384	0.0068332	0.000494075	1.72e-43	361141	6:28711334:A:G
rs140630324	6	28713196	A	G	0.00475237	0.0149578	0.00184509	5.21e-16	361141	6:28713196:G:A
rs1233582	6	28714044	G	C	0.189353	0.00188484	0.000321699	4.66e-09	361141	6:28714044:C:G
rs7763390	6	28714761	C	A	0.156337	0.00280935	0.000347155	5.86e-16	361141	6:28714761:A:C
rs73391166	6	28714944	A	T	0.00527798	0.0136428	0.00173444	3.68e-15	361141	6:28714944:T:A
rs1233585	6	28716345	G	A	0.206097	0.00193441	0.000311585	5.36e-10	361141	6:28716345:A:G
rs75888590	6	28716675	C	T	0.0752386	0.00663653	0.000477254	6.01e-44	361141	6:28716675:T:C
rs7742889	6	28718402	A	G	0.07524	0.00663611	0.000477247	6.07e-44	361141	6:28718402:G:A
rs116740683	6	28720609	G	A	0.0497964	0.00975274	0.000579911	1.92e-63	361141	6:28720609:A:G
rs1233590	6	28720712	G	A	0.490542	0.00116362	0.000252175	3.94e-06	361141	6:28720712:A:G
rs1233591	6	28720982	C	T	0.490524	0.00116302	0.000252171	3.99e-06	361141	6:28720982:T:C
rs55795312	6	28721039	T	A	0.174372	0.00274008	0.000332837	1.84e-16	361141	6:28721039:A:T
rs17338569	6	28722799	C	T	0.161913	0.00285802	0.000342308	6.89e-17	361141	6:28722799:T:C
rs75492882	6	28722929	G	A	0.0752438	0.00663458	0.000477213	6.26e-44	361141	6:28722929:A:G
rs9257134	6	28723426	G	A	0.49179	0.00117405	0.000252664	3.37e-06	361141	6:28723426:A:G
rs57780419	6	28723723	A	G	0.173176	0.00277335	0.000333191	8.56e-17	361141	6:28723723:G:A
rs57170714	6	28723986	C	T	0.0752417	0.00663482	0.000477209	6.2e-44	361141	6:28723986:T:C
rs17398081	6	28724852	C	G	0.0742992	0.00674562	0.000479911	7.28e-45	361141	6:28724852:G:C
rs116267703	6	28724919	G	A	0.00471365	0.0150194	0.00185017	4.76e-16	361141	6:28724919:A:G
rs148545514	6	28725240	T	C	0.0511839	0.00933502	0.000571979	7.41e-60	361141	6:28725240:C:T
rs59233561	6	28725415	T	C	0.0752133	0.00662256	0.000477306	9.23e-44	361141	6:28725415:C:T
rs61173069	6	28725704	G	T	0.17346	0.00274431	0.00033298	1.7e-16	361141	6:28725704:T:G
rs73403142	6	28726568	G	A	0.00527695	0.0136502	0.00173489	3.61e-15	361141	6:28726568:A:G
rs57748269	6	28727547	T	C	0.0752064	0.00662583	0.00047737	8.61e-44	361141	6:28727547:C:T
rs56098960	6	28731086	T	C	0.0865265	0.00598831	0.000447896	9.28e-41	361141	6:28731086:C:T
rs79800940	6	28731263	T	C	0.0865404	0.005986	0.000447844	9.73e-41	361141	6:28731263:C:T
rs76587225	6	28731385	G	A	0.0865417	0.00598617	0.000447839	9.67e-41	361141	6:28731385:A:G
rs77057108	6	28732869	T	G	0.0865357	0.00599102	0.000447797	8.22e-41	361141	6:28732869:G:T
rs58258185	6	28733724	T	C	0.0865311	0.00599186	0.000447802	8.03e-41	361141	6:28733724:C:T
rs57965355	6	28733787	G	A	0.0865138	0.00599473	0.00044789	7.63e-41	361141	6:28733787:A:G
rs73403155	6	28735247	G	T	0.00623378	0.0126885	0.00159703	1.95e-15	361141	6:28735247:T:G
rs74969965	6	28735357	C	T	0.0865315	0.00599195	0.000447809	8.03e-41	361141	6:28735357:T:C
rs73403156	6	28735375	G	A	0.00527106	0.0136844	0.0017363	3.25e-15	361141	6:28735375:A:G
rs111616018	6	28736070	G	A	0.0865389	0.0059921	0.000447812	8e-41	361141	6:28736070:A:G
rs1233608	6	28736189	G	A	0.206056	0.00195713	0.000311495	3.32e-10	361141	6:28736189:A:G
rs116299896	6	28736211	G	C	0.0752409	0.00665542	0.000477218	3.4e-44	361141	6:28736211:C:G
rs112001540	6	28736485	A	G	0.0865727	0.005991	0.000447831	8.34e-41	361141	6:28736485:G:A
rs112033028	6	28736597	T	C	0.0865316	0.00599192	0.000447811	8.04e-41	361141	6:28736597:C:T
rs78086507	6	28737976	C	T	0.0865009	0.00598614	0.000447973	1.02e-40	361141	6:28737976:T:C
rs75042255	6	28737988	T	C	0.0752081	0.00665004	0.000477423	4.33e-44	361141	6:28737988:C:T
rs60252686	6	28738320	G	A	0.0865323	0.00599169	0.000447807	8.09e-41	361141	6:28738320:A:G
rs73403159	6	28738559	T	C	0.00623216	0.0126957	0.00159731	1.9e-15	361141	6:28738559:C:T
rs6923795	6	28739132	G	A	0.0865316	0.00599167	0.000447803	8.08e-41	361141	6:28739132:A:G
rs1233614	6	28739322	G	A	0.206056	0.00195172	0.000311488	3.71e-10	361141	6:28739322:A:G
rs1233616	6	28739884	C	T	0.496042	0.00119567	0.000252155	2.12e-06	361141	6:28739884:T:C
rs58025129	6	28740151	T	C	0.00623154	0.0126976	0.00159737	1.88e-15	361141	6:28740151:C:T
rs55659253	6	28740500	G	A	0.0865321	0.00599138	0.000447796	8.13e-41	361141	6:28740500:A:G
rs55764335	6	28740622	C	T	0.0865317	0.00599144	0.000447796	8.11e-41	361141	6:28740622:T:C
rs79128439	6	28742331	C	T	0.0875577	0.00583733	0.000445459	3.18e-39	361141	6:28742331:T:C
rs78142681	6	28742592	A	T	0.0752153	0.0066418	0.000477271	5.18e-44	361141	6:28742592:T:A
rs74358341	6	28742792	A	C	0.0752143	0.00664249	0.000477278	5.09e-44	361141	6:28742792:C:A
rs113931894	6	28744045	G	A	0.0865075	0.00598197	0.000447891	1.12e-40	361141	6:28744045:A:G
rs182018802	6	28744553	G	A	0.00349423	0.0115348	0.00234007	8.26e-07	361141	6:28744553:A:G
rs77557831	6	28744668	A	G	0.0865066	0.00598327	0.000447899	1.08e-40	361141	6:28744668:G:A
rs77371395	6	28744828	A	G	0.0751997	0.00665038	0.00047737	4.2e-44	361141	6:28744828:G:A
rs73403165	6	28744888	T	G	0.00622511	0.0127243	0.00159828	1.71e-15	361141	6:28744888:G:T
rs74629108	6	28745450	C	T	0.00622442	0.0127266	0.00159834	1.69e-15	361141	6:28745450:T:C
rs3999045	6	28746797	G	C	0.0674135	0.00643472	0.00055285	2.64e-31	361141	6:28746797:C:G
rs2154025	6	28746801	C	G	0.0751466	0.00666374	0.000477686	3.23e-44	361141	6:28746801:G:C
rs113354497	6	28746906	G	C	0.00526697	0.0136987	0.00173646	3.06e-15	361141	6:28746906:C:G
rs73403168	6	28747235	G	A	0.0208011	0.00610882	0.000881775	4.28e-12	361141	6:28747235:A:G
rs1233622	6	28747902	C	T	0.497463	0.00123532	0.000252228	9.7e-07	361141	6:28747902:T:C
rs6916286	6	28747985	A	C	0.0864908	0.00599074	0.000447944	8.79e-41	361141	6:28747985:C:A
rs7758798	6	28749012	T	C	0.0869508	0.00597692	0.000446928	8.85e-41	361141	6:28749012:C:T
rs74747738	6	28749148	A	G	0.0208013	0.00610867	0.000881781	4.29e-12	361141	6:28749148:G:A
rs79141865	6	28749460	A	C	0.0751527	0.00666845	0.000477491	2.6e-44	361141	6:28749460:C:A
rs113651343	6	28751979	C	T	0.0861522	0.00599082	0.000449412	1.58e-40	361141	6:28751979:T:C
rs113904352	6	28751985	C	G	0.0861684	0.00598855	0.000449366	1.66e-40	361141	6:28751985:G:C
rs7751451	6	28752883	G	A	0.0864621	0.00600557	0.000447947	5.64e-41	361141	6:28752883:A:G
rs11963410	6	28753927	C	G	0.00622174	0.0127313	0.0015984	1.66e-15	361141	6:28753927:G:C
rs11968277	6	28754111	G	A	0.00622098	0.0127333	0.00159859	1.65e-15	361141	6:28754111:A:G
rs76761992	6	28754237	A	C	0.0862705	0.00599552	0.000448453	9.34e-41	361141	6:28754237:C:A
rs78213451	6	28754430	C	T	0.0864661	0.00596057	0.000447965	2.19e-40	361141	6:28754430:T:C
rs111621381	6	28754459	G	A	0.0751427	0.00663898	0.00047753	6.26e-44	361141	6:28754459:A:G
rs11963531	6	28754704	T	C	0.00950321	0.0113853	0.00129623	1.59e-18	361141	6:28754704:C:T
rs9257182	6	28754817	A	C	0.205943	0.00192449	0.000311545	6.53e-10	361141	6:28754817:C:A
rs73403179	6	28755612	A	G	0.00538135	0.0136402	0.00173689	4.07e-15	361141	6:28755612:G:A
rs116358919	6	28755650	T	C	0.0635493	0.00771555	0.000517037	2.43e-50	361141	6:28755650:C:T
rs115174438	6	28755896	A	G	0.0634695	0.00770578	0.000516931	3.08e-50	361141	6:28755896:G:A
rs115092703	6	28756136	A	G	0.0634712	0.00770555	0.00051694	3.11e-50	361141	6:28756136:G:A
rs6938988	6	28756995	G	C	0.0634546	0.00771109	0.000517037	2.77e-50	361141	6:28756995:C:G
rs2765223	6	28761208	T	C	0.0635321	0.00771367	0.000516858	2.38e-50	361141	6:28761208:C:T
rs2754762	6	28761471	A	T	0.0635347	0.00771296	0.000516851	2.42e-50	361141	6:28761471:T:A
rs150530886	6	28761844	C	T	0.0498096	0.0096712	0.000580206	2.34e-62	361141	6:28761844:T:C
rs73403188	6	28762025	T	C	0.0208048	0.00617251	0.000881708	2.55e-12	361141	6:28762025:C:T
rs56030816	6	28762581	G	A	0.0635451	0.00770945	0.000516812	2.63e-50	361141	6:28762581:A:G
rs149432497	6	28763730	G	A	0.0498274	0.00966953	0.000580102	2.34e-62	361141	6:28763730:A:G
rs116520285	6	28763796	T	C	0.0523033	0.00906746	0.000566865	1.43e-57	361141	6:28763796:C:T
rs73403189	6	28763800	A	G	0.00525719	0.0137481	0.00173826	2.6e-15	361141	6:28763800:G:A
rs140619884	6	28764097	C	G	0.0635567	0.00768047	0.000516722	5.86e-50	361141	6:28764097:G:C
rs112156380	6	28764464	G	A	0.00541883	0.0135029	0.00171262	3.17e-15	361141	6:28764464:A:G
rs114741267	6	28764668	G	C	0.0635623	0.0076781	0.000516685	6.17e-50	361141	6:28764668:C:G
rs9257190	6	28764974	G	A	0.183788	0.00203506	0.00032561	4.11e-10	361141	6:28764974:A:G
rs146674992	6	28766845	A	G	0.0636018	0.00768768	0.000516464	4.26e-50	361141	6:28766845:G:A
rs11961493	6	28766865	A	T	0.00541573	0.0135153	0.00171296	3.03e-15	361141	6:28766865:T:A
rs2765222	6	28767076	T	C	0.0635937	0.00766582	0.000516481	8.06e-50	361141	6:28767076:C:T
rs2765221	6	28768484	G	A	0.0522905	0.00905876	0.000566225	1.37e-57	361141	6:28768484:A:G
rs2754765	6	28769275	T	C	0.0522993	0.00905586	0.000566122	1.42e-57	361141	6:28769275:C:T
rs2765220	6	28769671	C	T	0.183884	0.00201399	0.000325442	6.08e-10	361141	6:28769671:T:C
rs58108126	6	28770593	T	C	0.0636172	0.00765244	0.000516176	1.04e-49	361141	6:28770593:C:T
rs7739915	6	28770683	T	G	0.172528	0.00207055	0.000333721	5.5e-10	361141	6:28770683:G:T
rs57491524	6	28770731	C	A	0.0636119	0.00765571	0.000516227	9.68e-50	361141	6:28770731:A:C
rs142395667	6	28771300	A	G	0.0513187	0.00926191	0.000571274	4.3e-59	361141	6:28771300:G:A
rs56110474	6	28772441	C	T	0.0522996	0.00907036	0.000566093	9.28e-58	361141	6:28772441:T:C
rs6929090	6	28773163	A	C	0.020822	0.00616953	0.000881432	2.57e-12	361141	6:28773163:C:A
rs3132371	6	28773983	C	A	0.497796	0.00117013	0.000252225	3.5e-06	361141	6:28773983:A:C
rs115967007	6	28774130	T	A	0.0636146	0.00767134	0.000516207	6.11e-50	361141	6:28774130:A:T
rs115385935	6	28774422	T	C	0.0636148	0.00767228	0.000516206	5.94e-50	361141	6:28774422:C:T
rs115307364	6	28775155	G	A	0.0636152	0.00767504	0.000516203	5.48e-50	361141	6:28775155:A:G
rs209206	6	28776234	C	G	0.0636161	0.00767665	0.000516209	5.24e-50	361141	6:28776234:G:C
rs172331	6	28776391	G	C	0.0636163	0.00767692	0.00051621	5.21e-50	361141	6:28776391:C:G
rs209204	6	28777336	C	A	0.0636169	0.00767789	0.000516213	5.07e-50	361141	6:28777336:A:C
rs114741805	6	28777991	A	G	0.0513225	0.00928339	0.000571276	2.34e-59	361141	6:28777991:G:A
rs169682	6	28778614	G	T	0.0636177	0.00767875	0.000516216	4.95e-50	361141	6:28778614:T:G
rs185984	6	28778872	G	T	0.0636177	0.00767883	0.000516217	4.94e-50	361141	6:28778872:T:G
rs417919	6	28779423	G	A	0.183855	0.00202739	0.000325465	4.69e-10	361141	6:28779423:A:G
rs209198	6	28780514	A	G	0.0521498	0.00914915	0.0005669	1.43e-58	361141	6:28780514:G:A
rs209197	6	28780608	A	C	0.063664	0.00768127	0.000516262	4.69e-50	361141	6:28780608:C:A
rs209196	6	28780817	C	T	0.0523039	0.00908916	0.000566108	5.48e-58	361141	6:28780817:T:C
rs209195	6	28781438	G	T	0.0523048	0.00908916	0.000566097	5.45e-58	361141	6:28781438:T:G
rs209194	6	28781479	G	C	0.0636157	0.00768151	0.000516237	4.61e-50	361141	6:28781479:C:G
rs209193	6	28782217	T	C	0.0634729	0.00772106	0.000517115	2.14e-50	361141	6:28782217:C:T
rs209191	6	28782334	C	A	0.0636039	0.00768987	0.000516332	3.77e-50	361141	6:28782334:A:C
rs9468424	6	28782434	C	G	0.00947218	0.0116136	0.00129857	3.79e-19	361141	6:28782434:G:C
rs209189	6	28782511	A	T	0.0523163	0.00910297	0.000566025	3.56e-58	361141	6:28782511:T:A
rs423261	6	28782732	A	T	0.052079	0.00913756	0.000568101	3.44e-58	361141	6:28782732:T:A
rs372943	6	28782734	T	C	0.052079	0.00913756	0.000568101	3.44e-58	361141	6:28782734:C:T
rs147374376	6	28783772	C	T	0.0499737	0.00967567	0.000579025	1.16e-62	361141	6:28783772:T:C
rs398795	6	28784031	C	T	0.0636279	0.00769448	0.000516172	3.08e-50	361141	6:28784031:T:C
rs7762991	6	28785438	T	C	0.00947537	0.0116058	0.00129839	3.96e-19	361141	6:28785438:C:T
rs73407223	6	28786147	C	T	0.00541184	0.0135298	0.00171338	2.88e-15	361141	6:28786147:T:C
rs172330	6	28786884	A	G	0.0636275	0.00769435	0.000516152	3.06e-50	361141	6:28786884:G:A
rs185982	6	28787152	A	T	0.0636329	0.00769352	0.000516153	3.14e-50	361141	6:28787152:T:A
rs172328	6	28790528	T	C	0.172617	0.00208208	0.000333708	4.4e-10	361141	6:28790528:C:T
rs148397607	6	28791481	A	G	0.0513354	0.00930195	0.000571186	1.32e-59	361141	6:28791481:G:A
rs67662386	6	28791681	T	A	0.172438	0.00209757	0.00033397	3.37e-10	361141	6:28791681:A:T
rs209183	6	28792012	C	G	0.052319	0.0091037	0.000565992	3.43e-58	361141	6:28792012:G:C
rs209181	6	28792477	A	G	0.172615	0.00208199	0.000333702	4.41e-10	361141	6:28792477:G:A
rs209179	6	28793853	G	C	0.491561	0.00117229	0.000252155	3.34e-06	361141	6:28793853:C:G
rs11966708	6	28794273	C	G	0.0119329	0.00657621	0.00115879	1.39e-08	361141	6:28794273:G:C
rs145661222	6	28796455	C	A	0.0523255	0.00908026	0.000565981	6.66e-58	361141	6:28796455:A:C
rs60569033	6	28796463	A	T	0.0819624	0.00748089	0.000473291	2.95e-56	361141	6:28796463:T:A
rs56678427	6	28801442	A	G	0.0523286	0.00907247	0.000565964	8.24e-58	361141	6:28801442:G:A
rs113455967	6	28805615	T	C	0.00283285	0.0108272	0.00237135	4.98e-06	361141	6:28805615:C:T
rs1925764	6	28808843	T	C	0.0150982	0.0071123	0.00103113	5.3e-12	361141	6:28808843:C:T
rs147406886	6	28818951	G	A	0.0513236	0.00925488	0.00057146	5.72e-59	361141	6:28818951:A:G
rs11965253	6	28822257	A	G	0.00495204	0.0142015	0.00179517	2.56e-15	361141	6:28822257:G:A
rs7739709	6	28823655	T	C	0.015098	0.00711209	0.00103109	5.3e-12	361141	6:28823655:C:T
rs111493337	6	28826031	A	G	0.0111531	0.00646534	0.00119842	6.86e-08	361141	6:28826031:G:A
rs176461	6	28826405	G	A	0.0524241	0.00913524	0.000565171	9.54e-59	361141	6:28826405:A:G
rs116380322	6	28828010	C	T	0.0514294	0.0092659	0.000570643	2.87e-59	361141	6:28828010:T:C
rs9468430	6	28830057	G	C	0.015098	0.00711327	0.0010311	5.25e-12	361141	6:28830057:C:G
rs73407249	6	28831451	G	A	0.0268911	0.00473557	0.000779537	1.24e-09	361141	6:28831451:A:G
rs73407250	6	28832988	G	A	0.0268188	0.00475243	0.000779583	1.09e-09	361141	6:28832988:A:G
rs11759525	6	28834287	A	G	0.0119391	0.00656497	0.00115831	1.45e-08	361141	6:28834287:G:A
rs9257289	6	28838142	A	G	0.00286907	0.0108064	0.00236482	4.89e-06	361141	6:28838142:G:A
rs11966136	6	28839073	G	T	0.0109832	0.00649163	0.00120735	7.59e-08	361141	6:28839073:T:G
rs365823	6	28839317	C	T	0.0525225	0.00906251	0.000565016	7.1e-58	361141	6:28839317:T:C
rs7763504	6	28839773	A	G	0.0267658	0.00477075	0.000779641	9.42e-10	361141	6:28839773:G:A
rs209159	6	28840776	A	G	0.0526813	0.00900118	0.000564236	2.85e-57	361141	6:28840776:G:A
rs28854186	6	28841698	C	T	0.0267653	0.00477126	0.000779652	9.38e-10	361141	6:28841698:T:C
rs209155	6	28843295	A	C	0.0523357	0.00907959	0.000566008	6.87e-58	361141	6:28843295:C:A
rs209151	6	28846724	C	G	0.265132	0.00197828	0.000285452	4.2e-12	361141	6:28846724:G:C
rs429369	6	28851908	C	T	0.271228	0.00200187	0.000283242	1.58e-12	361141	6:28851908:T:C
rs185980	6	28852363	G	A	0.271196	0.0020041	0.000283268	1.5e-12	361141	6:28852363:A:G
rs7750338	6	28853157	T	C	0.271204	0.00200372	0.00028326	1.51e-12	361141	6:28853157:C:T
rs9257328	6	28853825	G	A	0.271222	0.0020032	0.000283266	1.53e-12	361141	6:28853825:A:G
rs34840519	6	28854892	G	T	0.00592277	0.0128238	0.00163906	5.14e-15	361141	6:28854892:T:G
rs209146	6	28858850	A	G	0.271354	0.00200837	0.000283218	1.33e-12	361141	6:28858850:G:A
rs209144	6	28859769	T	C	0.271202	0.00200496	0.000283268	1.47e-12	361141	6:28859769:C:T
rs209143	6	28859801	G	A	0.271202	0.00200496	0.000283268	1.47e-12	361141	6:28859801:A:G
rs7749527	6	28859919	G	C	0.00607409	0.0124323	0.00161811	1.56e-14	361141	6:28859919:C:G
rs6456867	6	28860499	T	C	0.00613334	0.0124397	0.00161042	1.13e-14	361141	6:28860499:C:T
rs9468439	6	28861118	G	C	0.0514556	0.00946381	0.000570754	1e-61	361141	6:28861118:C:G
rs188046328	6	28862641	T	C	0.00441079	0.0162565	0.00194865	7.3e-17	361141	6:28862641:C:T
rs209140	6	28863469	A	G	0.271212	0.00200739	0.000283277	1.38e-12	361141	6:28863469:G:A
rs209137	6	28865713	T	C	0.483139	0.00118152	0.000252194	2.8e-06	361141	6:28865713:C:T
rs9468440	6	28866529	T	A	0.0514536	0.00946425	0.000570762	9.95e-62	361141	6:28866529:A:T
rs73393707	6	28868515	C	G	0.00523639	0.0138395	0.0017413	1.9e-15	361141	6:28868515:G:C
rs209128	6	28869173	C	A	0.483173	0.00119677	0.000252195	2.08e-06	361141	6:28869173:A:C
rs209126	6	28872446	C	T	0.48417	0.0012158	0.000252186	1.43e-06	361141	6:28872446:T:C
rs11964044	6	28873053	G	A	0.00494211	0.0144801	0.00180051	8.85e-16	361141	6:28873053:A:G
rs209123	6	28873060	C	T	0.484213	0.00121775	0.000252199	1.38e-06	361141	6:28873060:T:C
rs115318295	6	28878112	A	T	0.277519	0.00235757	0.000281286	5.25e-17	361141	6:28878112:T:A
rs2097424	6	28878214	C	G	0.408686	0.00133877	0.000256477	1.79e-07	361141	6:28878214:G:C
rs113883092	6	28881458	G	T	0.00289201	0.0108973	0.00234695	3.43e-06	361141	6:28881458:T:G
rs6906953	6	28882098	A	G	0.289158	0.00239041	0.000277817	7.71e-18	361141	6:28882098:G:A
rs9501162	6	28883895	G	T	0.0514496	0.00948945	0.000570868	5.02e-62	361141	6:28883895:T:G
rs150292065	6	28884159	A	G	0.0501626	0.00985376	0.000578448	4.81e-65	361141	6:28884159:G:A
rs112434923	6	28885074	A	G	0.00289234	0.0108954	0.00234645	3.43e-06	361141	6:28885074:G:A
rs3132380	6	28885227	T	C	0.289154	0.00239062	0.000277818	7.66e-18	361141	6:28885227:C:T
rs3131100	6	28885752	C	T	0.485755	0.00122219	0.000252213	1.26e-06	361141	6:28885752:T:C
rs3132377	6	28885974	C	T	0.289394	0.00237107	0.000277864	1.43e-17	361141	6:28885974:T:C
rs1061625	6	28891458	C	T	0.289149	0.00239167	0.000277831	7.44e-18	361141	6:28891458:T:C
rs113173816	6	28892695	T	G	0.00243836	0.0117208	0.00255478	4.48e-06	361141	6:28892695:G:T
rs113912232	6	28892696	T	A	0.00243836	0.0117208	0.00255478	4.48e-06	361141	6:28892696:A:T
rs183614137	6	28892865	C	T	0.00242074	0.0118202	0.00256402	4.03e-06	361141	6:28892865:T:C
rs1237485	6	28894344	A	G	0.484913	0.00119799	0.000252173	2.03e-06	361141	6:28894344:G:A
rs141425519	6	28894755	G	C	0.051106	0.00957501	0.000575084	3.21e-62	361141	6:28894755:C:G
rs533915894	6	28895225	T	C	0.00289241	0.0108919	0.00234648	3.46e-06	361141	6:28895225:C:T
rs9468445	6	28896775	G	A	0.0514117	0.00948812	0.000570864	5.21e-62	361141	6:28896775:A:G
rs876737	6	28897214	A	G	0.420625	0.00140012	0.000255285	4.15e-08	361141	6:28897214:G:A
rs114627526	6	28898526	G	A	0.0500062	0.00987009	0.000578833	3.6e-65	361141	6:28898526:A:G
rs1238787	6	28900499	T	C	0.277437	0.00236405	0.000281295	4.32e-17	361141	6:28900499:C:T
rs932776	6	28901034	C	T	0.484911	0.00119887	0.00025218	1.99e-06	361141	6:28901034:T:C
rs58971829	6	28901402	C	T	0.00567366	0.0133935	0.00167383	1.23e-15	361141	6:28901402:T:C
rs111556027	6	28903176	T	G	0.00242072	0.0118228	0.00256404	4.01e-06	361141	6:28903176:G:T
rs6912843	6	28904162	C	T	0.28952	0.00241108	0.000277727	3.92e-18	361141	6:28904162:T:C
rs3131067	6	28905033	G	C	0.420606	0.00139179	0.000255288	4.99e-08	361141	6:28905033:C:G
rs3130897	6	28907055	G	A	0.484909	0.00119809	0.000252183	2.03e-06	361141	6:28907055:A:G
rs3130843	6	28908214	T	A	0.424441	0.00152387	0.000254969	2.28e-09	361141	6:28908214:A:T
rs6914955	6	28908612	G	A	0.394649	0.00190373	0.000257728	1.51e-13	361141	6:28908612:A:G
rs189982366	6	28909906	G	A	0.00241889	0.0119062	0.00256471	3.45e-06	361141	6:28909906:A:G
rs9257395	6	28911260	A	G	0.300373	0.00235411	0.00027476	1.06e-17	361141	6:28911260:G:A
rs2071790	6	28911802	A	G	0.486143	0.00120503	0.000252141	1.76e-06	361141	6:28911802:G:A
rs111469561	6	28914741	A	G	0.00693436	0.0110305	0.00151739	3.62e-13	361141	6:28914741:G:A
rs11966547	6	28915622	C	T	0.00524398	0.0139589	0.00174415	1.22e-15	361141	6:28915622:T:C
rs9257399	6	28916444	A	G	0.289531	0.00238942	0.000277692	7.69e-18	361141	6:28916444:G:A
rs112770233	6	28918730	A	G	0.00289127	0.0109629	0.00234662	2.99e-06	361141	6:28918730:G:A
rs1476016	6	28922719	A	G	0.48365	0.00116884	0.000252172	3.57e-06	361141	6:28922719:G:A
rs73408589	6	28924005	A	G	0.00523979	0.0139613	0.00175063	1.53e-15	361141	6:28924005:G:A
rs138910722	6	28926891	T	C	0.0500025	0.00979211	0.000578629	3.23e-64	361141	6:28926891:C:T
rs149249130	6	28927868	T	C	0.00523511	0.0138497	0.00174155	1.83e-15	361141	6:28927868:C:T
rs12386522	6	28928167	C	T	0.0520655	0.00931516	0.000567236	1.4e-60	361141	6:28928167:T:C
rs3135324	6	28929470	T	C	0.483089	0.00117162	0.000252331	3.43e-06	361141	6:28929470:C:T
rs112201311	6	28930337	G	A	0.00243003	0.011811	0.00255887	3.92e-06	361141	6:28930337:A:G
rs9257421	6	28933672	A	G	0.385747	0.00189228	0.000258949	2.73e-13	361141	6:28933672:G:A
rs4427026	6	28935666	C	T	0.395527	0.00186033	0.000257603	5.14e-13	361141	6:28935666:T:C
rs7740125	6	28935902	T	C	0.287831	0.00240302	0.000278228	5.8e-18	361141	6:28935902:C:T
rs9257425	6	28936556	G	A	0.276298	0.00237199	0.000281643	3.72e-17	361141	6:28936556:A:G
rs566643782	6	28941203	G	C	0.00241901	0.0119116	0.00256512	3.42e-06	361141	6:28941203:C:G
rs116708127	6	28941628	T	C	0.0517224	0.00948321	0.00056986	3.69e-62	361141	6:28941628:C:T
rs6933672	6	28941688	A	G	0.107159	0.00476614	0.000407607	1.4e-31	361141	6:28941688:G:A
rs4713190	6	28942833	A	G	0.395715	0.00191231	0.000257701	1.17e-13	361141	6:28942833:G:A
rs9468451	6	28943981	G	T	0.0523352	0.00947576	0.000568871	2.83e-62	361141	6:28943981:T:G
rs143400696	6	28945166	G	C	0.050323	0.00978827	0.000577532	2.09e-64	361141	6:28945166:C:G
rs9468453	6	28946229	A	G	0.00615608	0.0126671	0.00161016	3.64e-15	361141	6:28946229:G:A
rs9368585	6	28946253	A	G	0.158164	0.00400794	0.000345471	4.11e-31	361141	6:28946253:G:A
rs9257445	6	28949206	C	G	0.227543	0.00335807	0.00030051	5.49e-29	361141	6:28949206:G:C
rs9468454	6	28949606	C	A	0.158228	0.00402925	0.000345317	1.88e-31	361141	6:28949606:A:C
rs6904975	6	28952035	A	G	0.384811	0.00192882	0.000258922	9.39e-14	361141	6:28952035:G:A
rs41270616	6	28954231	T	C	0.0518954	0.00944169	0.000568187	5.51e-62	361141	6:28954231:C:T
rs112421807	6	28956541	C	T	0.0550156	0.00959565	0.000552676	1.7e-67	361141	6:28956541:T:C
rs9257450	6	28959515	A	T	0.301072	0.00241941	0.000274576	1.24e-18	361141	6:28959515:T:A
rs145642721	6	28960218	T	C	0.00253572	0.0121058	0.002511	1.43e-06	361141	6:28960218:C:T
rs2001093	6	28960879	T	C	0.393986	0.00194574	0.000257814	4.46e-14	361141	6:28960879:C:T
rs6456879	6	28962604	T	A	0.158222	0.0040432	0.000345295	1.16e-31	361141	6:28962604:A:T
rs552097992	6	28963755	C	T	4.54e-06	0.320255	0.0616531	2.05e-07	361141	6:28963755:T:C
rs6908206	6	28964872	G	A	0.158217	0.00404702	0.000345283	1.01e-31	361141	6:28964872:A:G
rs114357009	6	28965512	A	G	0.0504419	0.00979985	0.000576176	7.54e-65	361141	6:28965512:G:A
rs9468459	6	28965691	A	G	0.0559103	0.00933494	0.000548613	6.68e-65	361141	6:28965691:G:A
rs9295784	6	28969148	C	A	0.0551931	0.00968874	0.000551938	5.92e-69	361141	6:28969148:A:C
rs6456881	6	28970100	T	C	0.158655	0.00408726	0.00034487	2.14e-32	361141	6:28970100:C:T
rs3129793	6	28970176	A	G	0.482863	0.00123858	0.000252233	9.09e-07	361141	6:28970176:G:A
rs6925178	6	28973215	A	C	0.22802	0.00340669	0.000300265	7.89e-30	361141	6:28973215:C:A
rs4713193	6	28974825	T	G	0.385212	0.00194508	0.000258851	5.74e-14	361141	6:28974825:G:T
rs9468460	6	28974829	T	G	0.0549272	0.00961781	0.00055522	3.39e-67	361141	6:28974829:G:T
rs4565335	6	28975787	T	C	0.227983	0.00340167	0.000300284	9.63e-30	361141	6:28975787:C:T
rs9257461	6	28977925	T	C	0.396093	0.00191865	0.000257517	9.31e-14	361141	6:28977925:C:T
rs9357075	6	28982287	A	G	0.158705	0.00408147	0.000344826	2.57e-32	361141	6:28982287:G:A
rs3135319	6	28982823	C	T	0.482179	0.00121314	0.000252313	1.52e-06	361141	6:28982823:T:C
rs9468464	6	28984512	C	T	0.0577378	0.0100478	0.00054032	3.77e-77	361141	6:28984512:T:C
rs113749571	6	28985543	G	C	0.057908	0.0101082	0.000539575	2.86e-78	361141	6:28985543:C:G
rs6909302	6	28986375	A	T	0.21858	0.00336266	0.00030478	2.67e-28	361141	6:28986375:T:A
rs9366734	6	28987058	G	A	0.158777	0.0041037	0.000344759	1.16e-32	361141	6:28987058:A:G
rs9393939	6	28989067	C	T	0.387722	0.00185588	0.000258419	6.9e-13	361141	6:28989067:T:C
rs9348816	6	28989083	C	T	0.387722	0.00185588	0.000258419	6.9e-13	361141	6:28989083:T:C
rs11961509	6	28989210	G	A	0.0580359	0.0100579	0.000539052	1.17e-77	361141	6:28989210:A:G
rs2394512	6	28992184	G	A	0.388509	0.00186734	0.000257896	4.47e-13	361141	6:28992184:A:G
rs7741520	6	28994570	G	A	0.218764	0.00332578	0.000304756	1.01e-27	361141	6:28994570:A:G
rs9468469	6	28999218	G	A	0.00616518	0.012577	0.00160711	5.06e-15	361141	6:28999218:A:G
rs9461498	6	29000873	T	C	0.218609	0.00334491	0.000304781	5.1e-28	361141	6:29000873:C:T
rs9368587	6	29003069	C	T	0.218797	0.00334048	0.000304794	6.02e-28	361141	6:29003069:T:C
rs140385433	6	29003630	T	C	0.0520224	0.00955212	0.000567479	1.49e-63	361141	6:29003630:C:T
rs9366735	6	29005660	G	C	0.21862	0.00334384	0.00030477	5.28e-28	361141	6:29005660:C:G
rs9468472	6	29005789	C	T	0.386762	0.00181987	0.000258485	1.92e-12	361141	6:29005789:T:C
rs9468473	6	29006250	T	C	0.218658	0.00334162	0.00030477	5.72e-28	361141	6:29006250:C:T
rs9461499	6	29006493	G	T	0.218632	0.00334317	0.000304765	5.4e-28	361141	6:29006493:T:G
rs7743837	6	29006844	G	A	0.229523	0.00321751	0.000299422	6.27e-27	361141	6:29006844:A:G
rs7749435	6	29007847	G	C	0.218921	0.00336933	0.000305003	2.29e-28	361141	6:29007847:C:G
rs73395666	6	29008554	G	A	0.00608439	0.0128856	0.0016176	1.65e-15	361141	6:29008554:A:G
rs7775633	6	29009234	C	T	0.21864	0.00334254	0.000304763	5.52e-28	361141	6:29009234:T:C
rs6919044	6	29009568	G	A	0.220266	0.00333846	0.000304747	6.36e-28	361141	6:29009568:A:G
rs6919687	6	29009643	A	G	0.218646	0.00334217	0.000304761	5.59e-28	361141	6:29009643:G:A
rs12333226	6	29009943	T	A	0.0528173	0.00952016	0.000563787	6.03e-64	361141	6:29009943:A:T
rs9501291	6	29009958	G	A	0.218646	0.00334213	0.000304761	5.6e-28	361141	6:29009958:A:G
rs6456889	6	29010824	C	T	0.218797	0.00333927	0.000304732	6.14e-28	361141	6:29010824:T:C
rs9391651	6	29011960	C	T	0.159157	0.00408875	0.000344631	1.84e-32	361141	6:29011960:T:C
rs9468474	6	29013133	C	T	0.0520365	0.00954672	0.000567418	1.7e-63	361141	6:29013133:T:C
rs9468475	6	29014450	T	G	0.0519355	0.00950682	0.000567972	7.3e-63	361141	6:29014450:G:T
rs6456891	6	29016587	G	A	0.386994	0.00180996	0.000258525	2.54e-12	361141	6:29016587:A:G
rs9391653	6	29017167	C	T	0.218693	0.00334638	0.00030474	4.76e-28	361141	6:29017167:T:C
rs28711195	6	29017881	G	T	0.0526315	0.00952619	0.000564335	6.64e-64	361141	6:29017881:T:G
rs9501294	6	29021017	A	G	0.158764	0.00409541	0.000344789	1.56e-32	361141	6:29021017:G:A
rs9461500	6	29021504	A	C	0.0526324	0.00952569	0.000564323	6.7e-64	361141	6:29021504:C:A
rs7747023	6	29025680	G	A	0.158862	0.00410642	0.000344738	1.04e-32	361141	6:29025680:A:G
rs9461501	6	29027660	C	T	0.0519375	0.00950604	0.000567954	7.4e-63	361141	6:29027660:T:C
rs9468479	6	29031086	A	G	0.158311	0.00414411	0.000345184	3.37e-33	361141	6:29031086:G:A
rs6925384	6	29033520	T	C	0.386186	0.00184624	0.000258599	9.39e-13	361141	6:29033520:C:T
rs9501295	6	29034833	G	A	0.0519625	0.00956774	0.000568095	1.27e-63	361141	6:29034833:A:G
rs73395702	6	29035882	A	G	0.00568168	0.0136103	0.00167273	4.08e-16	361141	6:29035882:G:A
rs2179648	6	29036528	C	T	0.372965	0.00202432	0.000260464	7.75e-15	361141	6:29036528:T:C
rs6905358	6	29036752	G	A	0.00608585	0.012881	0.00161746	1.67e-15	361141	6:29036752:A:G
rs6456895	6	29039895	A	G	0.386218	0.00183081	0.0002586	1.45e-12	361141	6:29039895:G:A
rs6456897	6	29041283	G	A	0.00642408	0.0120442	0.00157477	2.04e-14	361141	6:29041283:A:G
rs1159519	6	29043580	C	A	0.385811	0.00183415	0.000258669	1.34e-12	361141	6:29043580:A:C
rs112646125	6	29043953	A	G	0.0535355	0.0092829	0.000559983	1.08e-61	361141	6:29043953:G:A
rs73397819	6	29045015	G	A	0.00568154	0.0136109	0.0016727	4.06e-16	361141	6:29045015:A:G
rs11752782	6	29045446	C	T	0.0024894	0.0123401	0.00252851	1.06e-06	361141	6:29045446:T:C
rs9468480	6	29046943	A	G	0.386152	0.00183478	0.000258607	1.3e-12	361141	6:29046943:G:A
rs9348821	6	29047203	G	A	0.158653	0.0041173	0.000344891	7.61e-33	361141	6:29047203:A:G
rs78191646	6	29048688	A	T	0.00579055	0.0132683	0.0017056	7.32e-15	361141	6:29048688:T:A
rs78630450	6	29050680	A	G	0.0526433	0.00955258	0.000564276	2.92e-64	361141	6:29050680:G:A
rs11758255	6	29050714	G	A	0.21857	0.00336479	0.000304805	2.5e-28	361141	6:29050714:A:G
rs6903771	6	29052572	T	C	0.158503	0.00411569	0.000345078	8.7e-33	361141	6:29052572:C:T
rs6456902	6	29057213	A	G	0.158601	0.00411406	0.000344938	8.69e-33	361141	6:29057213:G:A
rs2394515	6	29059714	A	G	0.386139	0.001831	0.000258669	1.46e-12	361141	6:29059714:G:A
rs115166140	6	29062551	G	A	0.0507329	0.00996462	0.000574998	2.98e-67	361141	6:29062551:A:G
rs73397838	6	29063857	G	A	0.00564405	0.0134825	0.00167767	9.27e-16	361141	6:29063857:A:G
rs59830645	6	29065285	T	G	0.158636	0.00412122	0.000344934	6.76e-33	361141	6:29065285:G:T
rs11963284	6	29067691	T	A	0.00509618	0.0145607	0.00177885	2.72e-16	361141	6:29067691:A:T
rs3131088	6	29069016	A	G	0.386233	-0.00183035	0.00025859	1.46e-12	361141	6:29069016:G:A
rs2394516	6	29069264	C	T	0.385768	-0.00182873	0.000258506	1.51e-12	361141	6:29069264:T:C
rs2394517	6	29069299	T	C	0.386465	-0.00183309	0.000258708	1.39e-12	361141	6:29069299:C:T
rs139363650	6	29071301	A	G	0.00251979	0.0120607	0.00251322	1.6e-06	361141	6:29071301:G:A
rs6456908	6	29075072	A	G	0.21972	0.00329269	0.000304814	3.39e-27	361141	6:29075072:G:A
rs9461507	6	29075233	A	G	0.0535329	0.00928352	0.000559978	1.05e-61	361141	6:29075233:G:A
rs3129097	6	29077353	C	T	0.386003	-0.00183596	0.000258621	1.26e-12	361141	6:29077353:T:C
rs56066225	6	29077391	C	G	0.0520371	0.00957763	0.000567375	6.61e-64	361141	6:29077391:G:C
rs9461508	6	29077677	C	T	0.0061523	0.0126925	0.00160911	3.08e-15	361141	6:29077677:T:C
rs55935025	6	29079199	G	A	0.0520375	0.00957785	0.000567374	6.57e-64	361141	6:29079199:A:G
rs3749977	6	29080344	A	G	0.218483	0.00335651	0.000304887	3.49e-28	361141	6:29080344:G:A
rs79293918	6	29080386	C	T	0.00528187	0.013876	0.00173279	1.17e-15	361141	6:29080386:T:C
rs3129106	6	29081161	G	T	0.167538	-0.0019275	0.000337796	1.16e-08	361141	6:29081161:T:G
rs3129109	6	29084232	C	T	0.386309	-0.00184602	0.000258743	9.73e-13	361141	6:29084232:T:C
rs143151238	6	29084421	C	T	0.00256372	0.0119053	0.00250618	2.03e-06	361141	6:29084421:T:C
rs9461509	6	29086659	A	G	0.0061512	0.0127007	0.00160935	2.99e-15	361141	6:29086659:G:A
rs28415981	6	29088264	A	G	0.00254853	0.0120891	0.00251293	1.5e-06	361141	6:29088264:G:A
rs2064162	6	29088815	T	C	0.385932	-0.00183349	0.000258617	1.35e-12	361141	6:29088815:C:T
rs9501644	6	29088868	A	T	0.0520395	0.00957808	0.000567366	6.5e-64	361141	6:29088868:T:A
rs2394519	6	29089231	T	A	0.385918	-0.00183288	0.000258661	1.38e-12	361141	6:29089231:A:T
rs115817636	6	29090028	T	C	0.0506905	0.0099384	0.000575119	7.01e-67	361141	6:29090028:C:T
rs3116842	6	29093659	T	C	0.385745	-0.00181651	0.000258545	2.13e-12	361141	6:29093659:C:T
rs111236198	6	29093680	A	G	0.00528413	0.0141281	0.00173209	3.45e-16	361141	6:29093680:G:A
rs73397870	6	29093846	G	A	0.00528413	0.0141282	0.0017321	3.45e-16	361141	6:29093846:A:G
rs9380111	6	29095234	A	G	0.21842	0.00334771	0.000304676	4.42e-28	361141	6:29095234:G:A
rs146802007	6	29096331	G	T	0.00248975	0.0123641	0.00252825	1.01e-06	361141	6:29096331:T:G
rs3130774	6	29096414	T	C	0.382902	-0.00166549	0.000258874	1.25e-10	361141	6:29096414:C:T
rs4713203	6	29096995	A	G	0.215577	0.00316423	0.000306093	4.81e-25	361141	6:29096995:G:A
rs73397877	6	29097332	G	A	0.0054772	0.0132437	0.00170184	7.16e-15	361141	6:29097332:A:G
rs3130778	6	29099579	C	T	0.382848	-0.00166445	0.000258843	1.27e-10	361141	6:29099579:T:C
rs3129119	6	29102861	G	A	0.280221	0.00200049	0.000280772	1.04e-12	361141	6:29102861:A:G
rs137876897	6	29105249	T	C	0.0507902	0.00992303	0.000574045	6.37e-67	361141	6:29105249:C:T
rs73397886	6	29105644	C	T	0.00528957	0.0140964	0.00173047	3.77e-16	361141	6:29105644:T:C
rs76331923	6	29105945	A	G	0.0536488	0.00921714	0.000558898	4.44e-61	361141	6:29105945:G:A
rs11760154	6	29106348	T	C	0.00252083	0.0121058	0.00251478	1.48e-06	361141	6:29106348:C:T
rs9468487	6	29107052	G	A	0.0591334	0.00971978	0.000533305	3.49e-74	361141	6:29107052:A:G
rs137953125	6	29109339	C	G	0.00252005	0.0121152	0.00251541	1.46e-06	361141	6:29109339:G:C
rs9468490	6	29111621	A	G	0.0527633	0.00949623	0.000563486	1.06e-63	361141	6:29111621:G:A
rs146252326	6	29111742	C	T	0.0507959	0.00992138	0.000574005	6.55e-67	361141	6:29111742:T:C
rs570548145	6	29113660	A	G	0.00290576	0.0177603	0.0024639	5.68e-13	361141	6:29113660:G:A
rs141917279	6	29120756	A	G	0.0507999	0.0099197	0.00057398	6.8e-67	361141	6:29120756:G:A
rs11970695	6	29127160	C	T	0.0580916	0.0100385	0.000538417	1.52e-77	361141	6:29127160:T:C
rs3130740	6	29138949	G	A	0.283051	0.00212273	0.000279956	3.4e-14	361141	6:29138949:A:G
rs9500943	6	29146213	T	C	0.0528388	0.00945881	0.000562821	2.33e-63	361141	6:29146213:C:T
rs56687553	6	29146964	A	C	0.00529382	0.0140875	0.00173054	3.95e-16	361141	6:29146964:C:A
rs9766832	6	29148051	G	C	0.0581564	0.00999977	0.000537984	4.41e-77	361141	6:29148051:C:G
rs11969709	6	29155217	C	T	0.00528792	0.0141092	0.00173105	3.63e-16	361141	6:29155217:T:C
rs11752891	6	29156524	C	A	0.00250695	0.012249	0.00252366	1.21e-06	361141	6:29156524:A:C
rs9468495	6	29157540	T	C	0.0522715	0.00952596	0.000565897	1.47e-63	361141	6:29157540:C:T
rs374588508	6	29162200	C	T	0.0582086	0.00999219	0.000538053	5.99e-77	361141	6:29162200:T:C
rs368093326	6	29163103	G	A	0.0526937	0.00944295	0.000564311	7.88e-63	361141	6:29163103:A:G
rs114224598	6	29165037	A	C	0.0460226	0.0110512	0.000607388	6.14e-74	361141	6:29165037:C:A
rs138949984	6	29169377	A	G	0.0527941	0.00945206	0.000563679	4.38e-63	361141	6:29169377:G:A
rs115374813	6	29169515	G	A	0.0527904	0.00944168	0.000563622	5.81e-63	361141	6:29169515:A:G
rs79335073	6	29181032	C	T	0.00541202	0.0135772	0.00171381	2.34e-15	361141	6:29181032:T:C
rs11758554	6	29183869	A	T	0.00250098	0.0122673	0.0025265	1.2e-06	361141	6:29183869:T:A
rs3130807	6	29189531	G	A	0.377574	0.00123224	0.000260389	2.22e-06	361141	6:29189531:A:G
rs11962388	6	29193859	C	T	0.00508389	0.0140445	0.00176693	1.89e-15	361141	6:29193859:T:C
rs11964645	6	29193989	G	A	0.00671344	0.00997683	0.00153984	9.24e-11	361141	6:29193989:A:G
rs73403516	6	29195950	A	C	0.00541845	0.0135376	0.00171234	2.67e-15	361141	6:29195950:C:A
rs115383412	6	29196418	A	G	0.0509095	0.00999113	0.000573522	6.13e-68	361141	6:29196418:G:A
rs73403520	6	29199570	G	A	0.00561185	0.0129212	0.00168259	1.6e-14	361141	6:29199570:A:G
rs145444600	6	29200083	T	C	0.00249318	0.0123297	0.00252882	1.08e-06	361141	6:29200083:C:T
rs55698774	6	29205077	A	G	0.0508557	0.00999613	0.000573944	6.59e-68	361141	6:29205077:G:A
rs3130821	6	29210900	T	C	0.381321	0.00119617	0.000259779	4.13e-06	361141	6:29210900:C:T
rs9468500	6	29210998	T	A	0.0590549	0.00993532	0.000534832	5.41e-77	361141	6:29210998:A:T
rs149754096	6	29218513	T	C	0.0530497	0.00950098	0.000562466	5.48e-64	361141	6:29218513:C:T
rs575579264	6	29219439	G	T	0.00249128	0.0123278	0.00252904	1.09e-06	361141	6:29219439:T:G
rs73403544	6	29219559	A	G	0.00606226	0.0123699	0.00162432	2.63e-14	361141	6:29219559:G:A
rs112174381	6	29220196	G	A	0.00540254	0.0136139	0.00171473	2.04e-15	361141	6:29220196:A:G
rs531603081	6	29221111	C	A	0.00485622	0.0149033	0.00181357	2.08e-16	361141	6:29221111:A:C
rs73403551	6	29222127	G	A	0.00562371	0.0128817	0.0016812	1.83e-14	361141	6:29222127:A:G
rs115896345	6	29222229	G	A	0.052993	0.00952035	0.000562869	3.76e-64	361141	6:29222229:A:G
rs73403555	6	29224987	C	A	0.00602943	0.012388	0.00162434	2.42e-14	361141	6:29224987:A:C
rs149702363	6	29225025	G	T	0.0529952	0.00952089	0.000562835	3.63e-64	361141	6:29225025:T:G
rs73403557	6	29225174	T	G	0.00604892	0.0123224	0.00162237	3.08e-14	361141	6:29225174:G:T
rs10214663	6	29225678	C	A	0.0529959	0.00952097	0.000562825	3.61e-64	361141	6:29225678:A:C
rs57906738	6	29228764	T	C	0.00562233	0.0128923	0.00168154	1.77e-14	361141	6:29228764:C:T
rs11963999	6	29230185	A	G	0.00540089	0.0136261	0.00171512	1.95e-15	361141	6:29230185:G:A
rs77154096	6	29231831	T	C	0.0530566	0.00950491	0.000562309	4.5e-64	361141	6:29231831:C:T
rs9501304	6	29236242	G	A	0.0532564	0.00948971	0.000562101	6.4e-64	361141	6:29236242:A:G
rs9468504	6	29241555	C	A	0.0530544	0.00950559	0.000562315	4.42e-64	361141	6:29241555:A:C
rs6918776	6	29241596	A	G	0.00576069	0.0133796	0.00167987	1.66e-15	361141	6:29241596:G:A
rs6904273	6	29241780	A	G	0.00600507	0.0124641	0.00162671	1.83e-14	361141	6:29241780:G:A
rs148950485	6	29245503	G	C	0.0530576	0.00950472	0.000562313	4.53e-64	361141	6:29245503:C:G
rs9257671	6	29246984	A	G	0.381314	0.001225	0.000260326	2.53e-06	361141	6:29246984:G:A
rs9257672	6	29246985	G	C	0.381314	0.001225	0.000260326	2.53e-06	361141	6:29246985:C:G
rs9501305	6	29248460	A	G	0.053054	0.0095057	0.000562316	4.41e-64	361141	6:29248460:G:A
rs3117346	6	29252126	C	T	0.37956	0.00121842	0.000260122	2.81e-06	361141	6:29252126:T:C
rs116466121	6	29252758	T	A	0.111783	0.00529362	0.000400393	6.78e-40	361141	6:29252758:A:T
rs9468508	6	29253756	T	C	0.0530762	0.00949694	0.000562208	5.43e-64	361141	6:29253756:C:T
rs6901923	6	29253887	T	C	0.00610011	0.0120886	0.00161398	6.91e-14	361141	6:29253887:C:T
rs55694543	6	29255630	C	A	0.0509832	0.00997422	0.000573611	1.08e-67	361141	6:29255630:A:C
rs9461514	6	29256476	A	G	0.0524503	0.00961664	0.000565593	8.31e-65	361141	6:29256476:G:A
rs145108206	6	29259509	A	G	0.0524626	0.00960746	0.000565393	9.88e-65	361141	6:29259509:G:A
rs112421079	6	29263260	T	A	0.0524349	0.00961907	0.00056552	7.43e-65	361141	6:29263260:A:T
rs6925072	6	29263357	G	A	0.378854	0.00135065	0.000260056	2.06e-07	361141	6:29263357:A:G
rs4711183	6	29264183	A	G	0.378842	0.00135212	0.000260052	2e-07	361141	6:29264183:G:A
rs9468510	6	29264704	A	G	0.0524366	0.0096188	0.000565514	7.47e-65	361141	6:29264704:G:A
rs7764051	6	29266883	C	T	0.00592113	0.0128345	0.00164664	6.49e-15	361141	6:29266883:T:C
rs183074195	6	29269047	T	A	0.00246383	0.012147	0.00256807	2.25e-06	361141	6:29269047:A:T
rs141956183	6	29269809	G	A	0.00484151	0.0150817	0.00181474	9.55e-17	361141	6:29269809:A:G
rs112014151	6	29270041	T	C	0.00538894	0.01376	0.00171946	1.22e-15	361141	6:29270041:C:T
rs113587888	6	29274340	C	T	0.0050445	0.0144259	0.00177558	4.5e-16	361141	6:29274340:T:C
rs78609255	6	29277329	T	C	0.0523984	0.0100824	0.000566382	7.39e-71	361141	6:29277329:C:T
rs150254595	6	29278406	A	G	0.177791	0.00250807	0.000329996	2.96e-14	361141	6:29278406:G:A
rs192807442	6	29278720	G	T	0.00249805	0.0123797	0.00253014	9.94e-07	361141	6:29278720:T:G
rs10456370	6	29280736	C	A	0.467506	-0.00118684	0.000252709	2.65e-06	361141	6:29280736:A:C
rs78550368	6	29285634	C	T	0.00545023	0.014387	0.00170716	3.55e-17	361141	6:29285634:T:C
rs3129683	6	29286670	G	C	0.17789	0.00250127	0.000329772	3.34e-14	361141	6:29286670:C:G
rs148682985	6	29288001	A	G	0.0517444	0.0100263	0.000569862	2.91e-69	361141	6:29288001:G:A
rs147691859	6	29288782	T	A	0.00493167	0.0156622	0.00179669	2.86e-18	361141	6:29288782:A:T
rs13214370	6	29289324	T	C	0.467074	-0.00116706	0.000252598	3.83e-06	361141	6:29289324:C:T
rs10946982	6	29290172	A	C	0.467074	-0.00116705	0.000252598	3.84e-06	361141	6:29290172:C:A
rs111660816	6	29290828	C	T	0.0119235	0.00635905	0.00115907	4.11e-08	361141	6:29290828:T:C
rs12190276	6	29291002	G	C	0.46707	-0.00116691	0.0002526	3.85e-06	361141	6:29291002:C:G
rs140547748	6	29293328	G	C	0.00318965	0.0109435	0.0022614	1.3e-06	361141	6:29293328:C:G
rs145754965	6	29297153	T	C	0.00319038	0.01094	0.00226133	1.31e-06	361141	6:29297153:C:T
rs55885453	6	29301942	C	T	0.0525936	0.0100683	0.000565874	8.68e-71	361141	6:29301942:T:C
rs3117433	6	29303364	C	T	0.177876	0.00250973	0.000329794	2.75e-14	361141	6:29303364:T:C
rs6927977	6	29305953	C	A	0.00360976	0.00981233	0.00212237	3.78e-06	361141	6:29305953:A:C
rs117472739	6	29305978	C	T	0.00497866	0.015398	0.00178611	6.67e-18	361141	6:29305978:T:C
rs3130805	6	29306456	A	G	0.177879	0.00252144	0.000329787	2.08e-14	361141	6:29306456:G:A
rs73407476	6	29311257	C	A	0.00546131	0.0143419	0.00170559	4.16e-17	361141	6:29311257:A:C
rs7745768	6	29314964	T	C	0.1779	0.00253836	0.000329757	1.39e-14	361141	6:29314964:C:T
rs10447393	6	29316852	C	T	0.390788	-0.00160028	0.000258451	5.95e-10	361141	6:29316852:T:C
rs148466862	6	29317177	T	C	0.0457325	0.0114912	0.000613109	2.43e-78	361141	6:29317177:C:T
rs183638626	6	29318959	A	T	0.00286958	0.0111523	0.0023759	2.68e-06	361141	6:29318959:T:A
rs73407482	6	29320439	C	G	0.0119249	0.0063529	0.00115873	4.19e-08	361141	6:29320439:G:C
rs11961490	6	29322999	C	T	0.011922	0.00635685	0.00115883	4.12e-08	361141	6:29322999:T:C
rs61742983	6	29323276	T	C	0.0115744	0.0065291	0.00117527	2.77e-08	361141	6:29323276:C:T
rs61073245	6	29325056	A	G	0.0119338	0.00634296	0.0011585	4.37e-08	361141	6:29325056:G:A
rs9257779	6	29328516	G	A	0.178051	0.00252352	0.000329648	1.93e-14	361141	6:29328516:A:G
rs112337277	6	29329393	A	G	0.0119225	0.00635655	0.0011588	4.13e-08	361141	6:29329393:G:A
rs10946985	6	29330888	T	G	0.466927	-0.00116855	0.000252643	3.74e-06	361141	6:29330888:G:T
rs376988372	6	29332569	T	C	0.0526951	0.0102298	0.000566958	9.58e-73	361141	6:29332569:C:T
rs528403455	6	29334120	G	A	0.00242512	0.012231	0.00256657	1.88e-06	361141	6:29334120:A:G
rs73409567	6	29335557	C	G	0.00642899	0.0121835	0.00157323	9.64e-15	361141	6:29335557:G:C
rs9257794	6	29335661	T	C	0.26471	0.00138902	0.000285747	1.17e-06	361141	6:29335661:C:T
rs73409571	6	29336745	A	G	0.0064313	0.0121762	0.00157288	9.86e-15	361141	6:29336745:G:A
rs6934993	6	29337500	G	A	0.264384	0.00139268	0.000285682	1.09e-06	361141	6:29337500:A:G
rs115325324	6	29339635	C	T	0.0530162	0.0103023	0.000564179	1.84e-74	361141	6:29339635:T:C
rs75278461	6	29339714	C	T	0.00642669	0.0121902	0.00157347	9.41e-15	361141	6:29339714:T:C
rs113046148	6	29340625	C	A	0.00642471	0.012195	0.00157358	9.22e-15	361141	6:29340625:A:C
rs73409579	6	29340686	C	T	0.00642591	0.01219	0.00157341	9.39e-15	361141	6:29340686:T:C
rs141615002	6	29341041	C	T	0.0538759	0.0101598	0.000560173	1.76e-73	361141	6:29341041:T:C
rs143857272	6	29341967	T	C	0.0531119	0.010359	0.000563345	1.76e-75	361141	6:29341967:C:T
rs141558973	6	29344170	T	C	0.00488263	0.0157976	0.00181512	3.24e-18	361141	6:29344170:C:T
rs144533823	6	29345760	A	G	0.00252359	0.0125141	0.00253039	7.6e-07	361141	6:29345760:G:A
rs238883	6	29346226	A	G	0.320989	-0.00148236	0.000269969	4e-08	361141	6:29346226:G:A
rs148746999	6	29347300	G	A	0.0025636	0.0124898	0.0025284	7.82e-07	361141	6:29347300:A:G
rs73409596	6	29347591	A	G	0.00608032	0.01287	0.00161727	1.76e-15	361141	6:29347591:G:A
rs9278194	6	29352589	T	C	0.283892	-0.0022505	0.000297965	4.27e-14	361141	6:29352589:C:T
rs3094551	6	29354799	G	A	0.426539	0.00139	0.000255661	5.42e-08	361141	6:29354799:A:G
rs11966698	6	29355238	T	C	0.00796365	0.00973694	0.00141682	6.32e-12	361141	6:29355238:C:T
rs1419637	6	29355558	T	A	0.404457	0.00177209	0.000256874	5.26e-12	361141	6:29355558:A:T
rs1419636	6	29355702	A	G	0.33593	0.00131401	0.000266801	8.44e-07	361141	6:29355702:G:A
rs11757085	6	29356077	A	G	0.00267082	0.0113426	0.00245513	3.84e-06	361141	6:29356077:G:A
rs60670697	6	29356297	G	T	0.00615301	0.0136662	0.00161691	2.87e-17	361141	6:29356297:T:G
rs379157	6	29356587	A	G	0.470496	-0.00154218	0.000252383	9.94e-10	361141	6:29356587:G:A
rs9257810	6	29356634	C	G	0.430426	0.0019715	0.000254497	9.46e-15	361141	6:29356634:G:C
rs9257812	6	29357021	T	C	0.430981	0.00198311	0.000254519	6.63e-15	361141	6:29357021:C:T
rs9257813	6	29357362	C	A	0.431017	0.00198148	0.000254518	6.98e-15	361141	6:29357362:A:C
rs146332219	6	29357719	G	A	0.00266378	0.0113107	0.00244562	3.75e-06	361141	6:29357719:A:G
rs1592403	6	29358933	G	A	0.431002	0.00197649	0.000254505	8.12e-15	361141	6:29358933:A:G
rs9257818	6	29359842	T	C	0.431003	0.00197665	0.000254503	8.08e-15	361141	6:29359842:C:T
rs9257819	6	29360183	C	A	0.431168	0.00198594	0.000254524	6.08e-15	361141	6:29360183:A:C
rs116091531	6	29360915	T	A	0.00612995	0.0137324	0.00161599	1.94e-17	361141	6:29360915:A:T
rs2022078	6	29361116	T	C	0.429742	0.0019922	0.000255113	5.78e-15	361141	6:29361116:C:T
rs2022077	6	29361124	T	A	0.429741	0.00199222	0.000255114	5.77e-15	361141	6:29361124:A:T
rs9257821	6	29361273	C	T	0.432036	0.00198338	0.000254431	6.44e-15	361141	6:29361273:T:C
rs9257823	6	29361735	T	C	0.430978	0.00198951	0.000254544	5.47e-15	361141	6:29361735:C:T
rs7753592	6	29362068	T	A	0.00623995	0.0133563	0.00159616	5.89e-17	361141	6:29362068:A:T
rs9257826	6	29362756	T	C	0.150251	0.00447915	0.000352695	6.04e-37	361141	6:29362756:C:T
rs9257827	6	29362903	T	C	0.430952	0.00198134	0.000254673	7.27e-15	361141	6:29362903:C:T
rs73403337	6	29363009	A	T	0.00622888	0.0134027	0.00159755	4.9e-17	361141	6:29363009:T:A
rs73403338	6	29363298	C	G	0.00622887	0.0134027	0.00159756	4.9e-17	361141	6:29363298:G:C
rs9257828	6	29363697	T	C	0.438232	0.00231847	0.000254073	7.19e-20	361141	6:29363697:C:T
rs4713215	6	29364121	T	C	0.430847	0.00197929	0.000254492	7.42e-15	361141	6:29364121:C:T
rs4713216	6	29364147	G	A	0.431388	0.00200549	0.000254642	3.4e-15	361141	6:29364147:A:G
rs11969272	6	29364301	A	G	0.00622889	0.0134026	0.00159755	4.9e-17	361141	6:29364301:G:A
rs4713217	6	29364325	G	A	0.431016	0.00197617	0.000254525	8.24e-15	361141	6:29364325:A:G
rs36211075	6	29365325	G	A	0.00629394	0.0138167	0.0015898	3.61e-18	361141	6:29365325:A:G
rs73403344	6	29365458	A	G	0.00623022	0.0133971	0.00159738	5.01e-17	361141	6:29365458:G:A
rs7770882	6	29365645	A	G	0.450954	0.00243795	0.000253304	6.33e-22	361141	6:29365645:G:A
rs4713218	6	29365974	A	G	0.430653	0.00199724	0.000254434	4.18e-15	361141	6:29365974:G:A
rs4713219	6	29366042	G	T	0.432001	0.00198455	0.000254444	6.23e-15	361141	6:29366042:T:G
rs1024470	6	29366377	T	C	0.430951	0.00197332	0.000254516	8.98e-15	361141	6:29366377:C:T
rs9257835	6	29367197	G	T	0.148596	0.00457193	0.000354331	4.41e-38	361141	6:29367197:T:G
rs4713220	6	29367498	T	A	0.433458	0.0019549	0.000254694	1.65e-14	361141	6:29367498:A:T
rs4711186	6	29367532	G	T	0.432005	0.00198503	0.000254445	6.14e-15	361141	6:29367532:T:G
rs9257836	6	29367880	C	G	0.430945	0.00197341	0.000254514	8.95e-15	361141	6:29367880:G:C
rs9257837	6	29368021	T	C	0.148587	0.00457262	0.000354335	4.31e-38	361141	6:29368021:C:T
rs11756853	6	29368475	G	A	0.0026673	0.0112843	0.00244444	3.91e-06	361141	6:29368475:A:G
rs28757222	6	29368973	T	C	0.0221176	0.00635801	0.00094582	1.79e-11	361141	6:29368973:C:T
rs9257846	6	29369033	A	G	0.430789	0.00197575	0.00025452	8.34e-15	361141	6:29369033:G:A
rs9257847	6	29369108	T	C	0.431821	0.00198293	0.000254455	6.57e-15	361141	6:29369108:C:T
rs2894098	6	29369201	A	T	0.43182	0.00198297	0.000254455	6.56e-15	361141	6:29369201:T:A
rs2394605	6	29369320	C	G	0.430791	0.00197597	0.00025452	8.28e-15	361141	6:29369320:G:C
rs73403348	6	29369639	G	T	0.00623235	0.0133906	0.00159721	5.14e-17	361141	6:29369639:T:G
rs9257848	6	29369948	G	T	0.430789	0.00197676	0.000254525	8.09e-15	361141	6:29369948:T:G
rs9257849	6	29370130	A	G	0.431631	0.00196581	0.00025455	1.14e-14	361141	6:29370130:G:A
rs2894100	6	29370993	A	G	0.430764	0.00198139	0.000254536	7.03e-15	361141	6:29370993:G:A
rs77659050	6	29371172	C	G	0.00623524	0.0133825	0.00159689	5.3e-17	361141	6:29371172:G:C
rs9257852	6	29371749	A	G	0.430766	0.00198401	0.000254536	6.48e-15	361141	6:29371749:G:A
rs994321	6	29372356	A	G	0.379096	-0.00201083	0.000259876	1.02e-14	361141	6:29372356:G:A
rs116052742	6	29373004	A	G	0.00264816	0.0115084	0.00245294	2.71e-06	361141	6:29373004:G:A
rs115497118	6	29373212	T	C	0.00271933	0.0119643	0.00242144	7.78e-07	361141	6:29373212:C:T
rs1419632	6	29373249	C	A	0.450316	0.00246538	0.000253208	2.12e-22	361141	6:29373249:A:C
rs11757288	6	29374387	G	A	0.00264679	0.011519	0.00245365	2.67e-06	361141	6:29374387:A:G
rs181755156	6	29376755	G	A	0.00264645	0.0115335	0.00245474	2.62e-06	361141	6:29376755:A:G
rs1592407	6	29377066	C	G	0.450604	0.0024442	0.000253329	5.03e-22	361141	6:29377066:G:C
rs115433235	6	29377594	A	G	0.00264692	0.0115369	0.00245407	2.59e-06	361141	6:29377594:G:A
rs2097771	6	29378439	G	A	0.450658	0.00244635	0.000253321	4.61e-22	361141	6:29378439:A:G
rs139185446	6	29378770	A	G	0.00264527	0.0115429	0.00245552	2.59e-06	361141	6:29378770:G:A
rs116465818	6	29379358	C	T	0.00264676	0.0115194	0.00245369	2.67e-06	361141	6:29379358:T:C
rs142905243	6	29380803	A	G	0.00264658	0.0115184	0.00245372	2.68e-06	361141	6:29380803:G:A
rs35477150	6	29382148	G	A	0.00264538	0.0115446	0.00245552	2.58e-06	361141	6:29382148:A:G
rs140123768	6	29383384	G	T	0.00264681	0.0115355	0.00245411	2.6e-06	361141	6:29383384:T:G
rs140726627	6	29383754	T	C	0.00264681	0.0115355	0.00245411	2.6e-06	361141	6:29383754:C:T
rs148082339	6	29384821	C	T	0.00264832	0.0115141	0.00245229	2.66e-06	361141	6:29384821:T:C
rs76142796	6	29385388	C	T	0.00616589	0.0137796	0.0016061	9.56e-18	361141	6:29385388:T:C
rs11756485	6	29385856	T	C	0.00264734	0.0115164	0.00245311	2.67e-06	361141	6:29385856:C:T
rs11752391	6	29386212	G	A	0.00264456	0.011494	0.002454	2.82e-06	361141	6:29386212:A:G
rs11759512	6	29386266	C	T	0.00264437	0.0114897	0.0024541	2.84e-06	361141	6:29386266:T:C
rs73403363	6	29387365	A	G	0.00614392	0.0137228	0.00160897	1.48e-17	361141	6:29387365:G:A
rs74544099	6	29387603	G	A	0.00614371	0.0137214	0.00160897	1.49e-17	361141	6:29387603:A:G
rs3094562	6	29388306	A	G	0.31052	-0.00206913	0.000272263	2.97e-14	361141	6:29388306:G:A
rs112094193	6	29389689	G	A	0.00615027	0.0136845	0.00160756	1.71e-17	361141	6:29389689:A:G
rs150175150	6	29389707	C	T	0.00264394	0.0114845	0.0024542	2.88e-06	361141	6:29389707:T:C
rs114358791	6	29392257	C	G	0.00264371	0.0114856	0.00245421	2.87e-06	361141	6:29392257:G:C
rs73403367	6	29393986	C	T	0.00590359	0.0140338	0.00164086	1.21e-17	361141	6:29393986:T:C
rs2074470	6	29394427	A	G	0.3107	-0.00207206	0.000272193	2.7e-14	361141	6:29394427:G:A
rs73403369	6	29394462	G	T	0.00621745	0.0132851	0.00160109	1.07e-16	361141	6:29394462:T:G
rs9257857	6	29394926	T	C	0.151852	0.00439836	0.000351242	5.74e-36	361141	6:29394926:C:T
rs61978565	6	29395180	G	A	0.00615964	0.0136411	0.00160628	2.03e-17	361141	6:29395180:A:G
rs7757269	6	29396217	C	T	0.00612226	0.0137972	0.00161104	1.09e-17	361141	6:29396217:T:C
rs112186402	6	29396681	T	C	0.00610627	0.0138648	0.00161337	8.45e-18	361141	6:29396681:C:T
rs113431375	6	29396725	G	A	0.018918	0.00457287	0.00092349	7.36e-07	361141	6:29396725:A:G
rs73403375	6	29396777	T	C	0.00610628	0.0138648	0.00161337	8.45e-18	361141	6:29396777:C:T
rs114561847	6	29398056	A	G	0.00268021	0.0113123	0.002443	3.65e-06	361141	6:29398056:G:A
rs9257858	6	29400236	C	G	0.188969	0.00387208	0.000324345	7.6e-33	361141	6:29400236:G:C
rs58705676	6	29400646	T	C	0.0027173	0.0113288	0.00244899	3.73e-06	361141	6:29400646:C:T
rs55740552	6	29405888	G	T	0.0566484	0.0102948	0.000549283	2.44e-78	361141	6:29405888:T:G
rs55969931	6	29406542	G	T	0.050372	0.0113516	0.000593025	1.24e-81	361141	6:29406542:T:G
rs2074469	6	29407970	C	T	0.19262	0.00314602	0.000317929	4.39e-23	361141	6:29407970:T:C
rs115259539	6	29409108	C	G	0.00283339	0.0113887	0.00236869	1.52e-06	361141	6:29409108:G:C
rs60801705	6	29410087	T	C	0.00283315	0.0113927	0.00236897	1.52e-06	361141	6:29410087:C:T
rs11752013	6	29410759	T	A	0.00266105	0.0113408	0.00244601	3.55e-06	361141	6:29410759:A:T
rs2523422	6	29411104	A	G	0.249763	-0.00167634	0.000290891	8.28e-09	361141	6:29411104:G:A
rs144647883	6	29412011	T	C	0.00266201	0.0113351	0.00244588	3.58e-06	361141	6:29412011:C:T
rs7766002	6	29412120	T	C	0.00593367	0.0140327	0.0016386	1.1e-17	361141	6:29412120:C:T
rs147682974	6	29412828	A	G	0.00284329	0.0114104	0.00236926	1.47e-06	361141	6:29412828:G:A
rs151295031	6	29412865	A	C	0.00283474	0.0113864	0.0023689	1.54e-06	361141	6:29412865:C:A
rs2021078	6	29412968	A	G	0.285209	0.00189418	0.000279368	1.2e-11	361141	6:29412968:G:A
rs137917090	6	29413050	T	G	0.00266455	0.011319	0.00244518	3.67e-06	361141	6:29413050:G:T
rs114205060	6	29413887	T	C	0.00266316	0.011326	0.00244547	3.63e-06	361141	6:29413887:C:T
rs115886576	6	29415531	G	T	0.00266365	0.0113195	0.00244518	3.67e-06	361141	6:29415531:T:G
rs544672954	6	29415795	C	T	0.00271233	0.0112845	0.00244451	3.91e-06	361141	6:29415795:T:C
rs148296222	6	29415828	G	C	0.00283276	0.0113976	0.00236938	1.51e-06	361141	6:29415828:C:G
rs139311258	6	29415943	A	G	0.00294112	0.011488	0.00236803	1.23e-06	361141	6:29415943:G:A
rs2523442	6	29417817	C	T	0.244536	-0.00158977	0.000293168	5.87e-08	361141	6:29417817:T:C
rs2523441	6	29418657	T	A	0.249768	-0.00164697	0.000291088	1.53e-08	361141	6:29418657:A:T
rs2107193	6	29420000	T	G	0.249765	-0.00164687	0.000291091	1.54e-08	361141	6:29420000:G:T
rs9257863	6	29425584	G	T	0.152061	0.00448209	0.000351091	2.58e-37	361141	6:29425584:T:G
rs73400921	6	29427702	T	C	0.00814869	0.00925993	0.00139977	3.71e-11	361141	6:29427702:C:T
rs73400924	6	29428031	A	G	0.00814729	0.00926604	0.00140012	3.64e-11	361141	6:29428031:G:A
rs2021729	6	29429392	A	G	0.249858	-0.00167503	0.000291115	8.73e-09	361141	6:29429392:G:A
rs61732185	6	29429733	A	G	0.00592256	0.0141157	0.00164159	8.09e-18	361141	6:29429733:G:A
rs1345228	6	29432390	G	A	0.159197	0.00414695	0.00034463	2.42e-33	361141	6:29432390:A:G
rs2107192	6	29433942	A	G	0.2498	-0.00164873	0.000291075	1.48e-08	361141	6:29433942:G:A
rs145982144	6	29434126	A	C	0.00554373	0.0153782	0.00170881	2.28e-19	361141	6:29434126:C:A
rs2746833	6	29437362	T	C	0.253601	-0.00158285	0.000289738	4.68e-08	361141	6:29437362:C:T
rs1362078	6	29438604	G	A	0.249519	-0.00166805	0.000291213	1.02e-08	361141	6:29438604:A:G
rs139907586	6	29443496	G	A	0.00552888	0.0153935	0.00171358	2.64e-19	361141	6:29443496:A:G
rs114721613	6	29444082	A	G	0.00266096	0.0113438	0.00244669	3.55e-06	361141	6:29444082:G:A
rs1233495	6	29444121	A	G	0.285557	0.00186559	0.000279208	2.37e-11	361141	6:29444121:G:A
rs147441957	6	29446579	T	C	0.00266335	0.0113278	0.00244579	3.63e-06	361141	6:29446579:C:T
rs114406136	6	29448128	G	A	0.0574019	0.0101422	0.000542071	4.45e-78	361141	6:29448128:A:G
rs9257867	6	29449411	T	C	0.148966	0.00459671	0.000353982	1.5e-38	361141	6:29449411:C:T
rs11756628	6	29451999	C	T	0.00267486	0.0112193	0.00243971	4.25e-06	361141	6:29451999:T:C
rs17415601	6	29452411	G	A	0.0574097	0.0101557	0.000542004	2.67e-78	361141	6:29452411:A:G
rs17415649	6	29452553	T	G	0.0573978	0.0101604	0.000542052	2.34e-78	361141	6:29452553:G:T
rs117869262	6	29454532	C	G	0.00552433	0.0154127	0.00171421	2.46e-19	361141	6:29454532:G:C
rs79068858	6	29455326	G	A	0.00266066	0.0113483	0.00244701	3.53e-06	361141	6:29455326:A:G
rs2746147	6	29466608	A	G	0.252321	-0.00171276	0.000290168	3.58e-09	361141	6:29466608:G:A
rs117484814	6	29468360	A	G	0.00552404	0.0154121	0.0017142	2.47e-19	361141	6:29468360:G:A
rs1233486	6	29469652	A	G	0.252878	-0.00169161	0.000289899	5.38e-09	361141	6:29469652:G:A
rs11961013	6	29471934	T	C	0.00610149	0.0134295	0.00161375	8.68e-17	361141	6:29471934:C:T
rs757256	6	29472916	T	C	0.449154	-0.00179321	0.00025333	1.46e-12	361141	6:29472916:C:T
rs9257874	6	29474341	T	C	0.148692	0.00463858	0.000354267	3.66e-39	361141	6:29474341:C:T
rs7451197	6	29474414	T	C	0.148718	0.00463572	0.000354248	4.04e-39	361141	6:29474414:C:T
rs7454176	6	29474415	A	T	0.146948	0.00472909	0.000357821	7.21e-40	361141	6:29474415:T:A
rs1233482	6	29475682	A	C	0.252702	-0.00169663	0.000289943	4.87e-09	361141	6:29475682:C:A
rs3131020	6	29475902	T	C	0.449957	-0.00179095	0.000253295	1.55e-12	361141	6:29475902:C:T
rs1557820	6	29477240	T	C	0.453625	-0.00182807	0.000253497	5.55e-13	361141	6:29477240:C:T
rs2158281	6	29477783	G	C	0.45381	-0.00184303	0.000253146	3.33e-13	361141	6:29477783:C:G
rs2285792	6	29478170	G	A	0.148502	0.00466077	0.000354433	1.74e-39	361141	6:29478170:A:G
rs2285791	6	29478301	T	C	0.151539	0.00486043	0.000351474	1.75e-43	361141	6:29478301:C:T
rs1233477	6	29479512	T	C	0.259299	-0.00184734	0.000287702	1.36e-10	361141	6:29479512:C:T
rs1010408	6	29479533	A	T	0.452291	-0.00184465	0.000253244	3.25e-13	361141	6:29479533:T:A
rs11756382	6	29480257	A	G	0.00266246	0.0113497	0.00244837	3.56e-06	361141	6:29480257:G:A
rs2107190	6	29481876	G	A	0.452239	-0.00185284	0.000253204	2.53e-13	361141	6:29481876:A:G
rs1010409	6	29481948	A	G	0.452347	-0.00185129	0.000253125	2.6e-13	361141	6:29481948:G:A
rs17184164	6	29482133	T	A	0.0575144	0.0102132	0.000541555	2.7e-79	361141	6:29482133:A:T
rs74866266	6	29483651	G	A	0.00594036	0.0138726	0.00163528	2.2e-17	361141	6:29483651:A:G
rs1592410	6	29483968	T	C	0.451689	-0.00184493	0.000253265	3.23e-13	361141	6:29483968:C:T
rs3094566	6	29484381	A	G	0.451741	-0.0018353	0.000253223	4.25e-13	361141	6:29484381:G:A
rs1015869	6	29484666	A	G	0.451683	-0.00184409	0.000253235	3.29e-13	361141	6:29484666:G:A
rs1015868	6	29485373	T	C	0.451623	-0.00183637	0.000253278	4.16e-13	361141	6:29485373:C:T
rs9257889	6	29486568	G	C	0.148703	0.00463612	0.00035424	3.96e-39	361141	6:29486568:C:G
rs9257890	6	29486908	T	C	0.148697	0.00463759	0.00035423	3.73e-39	361141	6:29486908:C:T
rs12210150	6	29487968	T	C	0.183043	-0.00171403	0.000329765	2.02e-07	361141	6:29487968:C:T
rs1419644	6	29488637	T	A	0.0173339	0.00669392	0.000963465	3.72e-12	361141	6:29488637:A:T
rs73402729	6	29489344	T	G	0.0134698	0.00593668	0.00109295	5.58e-08	361141	6:29489344:G:T
rs73402731	6	29489972	C	T	0.00762786	0.0106111	0.00144719	2.27e-13	361141	6:29489972:T:C
rs61538888	6	29490669	A	C	0.00641899	0.0127875	0.0015765	5.02e-16	361141	6:29490669:C:A
rs73402733	6	29492068	T	C	0.0134416	0.00592541	0.00109594	6.42e-08	361141	6:29492068:C:T
rs9468546	6	29493349	T	C	0.00657954	0.0120835	0.00155527	7.91e-15	361141	6:29493349:C:T
rs9468547	6	29494006	A	C	0.00657881	0.0120852	0.00155535	7.86e-15	361141	6:29494006:C:A
rs60695064	6	29494535	G	A	0.00657807	0.0120879	0.00155544	7.78e-15	361141	6:29494535:A:G
rs9501676	6	29496776	A	G	0.00653761	0.0122225	0.0015597	4.65e-15	361141	6:29496776:G:A
rs886381	6	29500225	T	C	0.251861	-0.00153735	0.000290472	1.21e-07	361141	6:29500225:C:T
rs2745407	6	29500643	T	C	0.251502	-0.00154284	0.000290495	1.09e-07	361141	6:29500643:C:T
rs9468550	6	29500837	A	G	0.00653843	0.0122199	0.00155965	4.7e-15	361141	6:29500837:G:A
rs9461531	6	29500972	C	T	0.00661332	0.0123737	0.00155052	1.46e-15	361141	6:29500972:T:C
rs9461532	6	29501239	G	A	0.00653911	0.0122189	0.00155965	4.73e-15	361141	6:29501239:A:G
rs1052477	6	29501299	G	A	0.0582183	0.00997674	0.000539168	2.08e-76	361141	6:29501299:A:G
rs9461533	6	29501422	G	A	0.00672175	0.0122061	0.00153838	2.12e-15	361141	6:29501422:A:G
rs3025671	6	29506127	A	G	0.0464943	0.00369382	0.00059734	6.27e-10	361141	6:29506127:G:A
rs149839668	6	29507383	T	C	0.0055176	0.0154671	0.00171512	1.92e-19	361141	6:29507383:C:T
rs55866912	6	29507854	G	A	0.00653623	0.0122269	0.00155986	4.57e-15	361141	6:29507854:A:G
rs10484548	6	29508273	C	T	0.006557	0.012152	0.00155745	6.08e-15	361141	6:29508273:T:C
rs362543	6	29508442	G	A	0.00653623	0.0122269	0.00155986	4.57e-15	361141	6:29508442:A:G
rs362542	6	29508447	C	T	0.00654088	0.0122212	0.00155987	4.71e-15	361141	6:29508447:T:C
rs73402774	6	29509074	G	C	0.00653626	0.0122268	0.00155986	4.58e-15	361141	6:29509074:C:G
rs137973652	6	29509646	C	T	0.00551789	0.0154637	0.00171523	1.97e-19	361141	6:29509646:T:C
rs3025660	6	29509960	C	T	0.00653761	0.012217	0.00155937	4.72e-15	361141	6:29509960:T:C
rs362539	6	29510479	C	T	0.00654038	0.0122117	0.00155938	4.85e-15	361141	6:29510479:T:C
rs6912636	6	29511436	A	G	0.00653761	0.012217	0.00155937	4.72e-15	361141	6:29511436:G:A
rs6935895	6	29511761	A	T	0.00653759	0.0122172	0.00155938	4.71e-15	361141	6:29511761:T:A
rs1233417	6	29511850	T	C	0.241474	-0.00253861	0.000294447	6.63e-18	361141	6:29511850:C:T
rs11966844	6	29511942	C	T	0.00653764	0.0122169	0.00155937	4.72e-15	361141	6:29511942:T:C
rs41317798	6	29514923	A	G	0.0965879	0.00612139	0.000427552	1.76e-46	361141	6:29514923:G:A
rs17177823	6	29515731	C	T	0.00659884	0.0123486	0.00155288	1.84e-15	361141	6:29515731:T:C
rs2523445	6	29516175	C	T	0.251869	-0.00153719	0.000290468	1.21e-07	361141	6:29516175:T:C
rs2534792	6	29517977	A	G	0.250575	-0.00153051	0.000290949	1.44e-07	361141	6:29517977:G:A
rs9368606	6	29518665	C	A	0.183273	0.00368198	0.000325975	1.4e-29	361141	6:29518665:A:C
rs11962004	6	29528616	G	C	0.00608722	0.0133039	0.00161806	2.01e-16	361141	6:29528616:C:G
rs17177937	6	29534695	A	G	0.16244	0.0028991	0.000341438	2.06e-17	361141	6:29534695:G:A
rs12525160	6	29535217	A	G	0.162665	0.00293545	0.000341017	7.47e-18	361141	6:29535217:G:A
rs4449657	6	29535702	C	T	0.16245	0.00289708	0.000341427	2.16e-17	361141	6:29535702:T:C
rs28893511	6	29536380	A	G	0.162439	0.00289545	0.00034147	2.27e-17	361141	6:29536380:G:A
rs12174271	6	29536462	T	C	0.144277	-0.00209713	0.000358987	5.17e-09	361141	6:29536462:C:T
rs28986291	6	29536465	T	C	0.0657096	0.00951867	0.000509322	6.63e-78	361141	6:29536465:C:T
rs1235162	6	29537224	G	A	0.130647	-0.00179476	0.000374818	1.68e-06	361141	6:29537224:A:G
rs28986293	6	29540092	T	C	0.162498	0.00289036	0.000341449	2.57e-17	361141	6:29540092:C:T
rs1003581	6	29540204	A	G	0.169215	0.00308261	0.00033573	4.26e-20	361141	6:29540204:G:A
rs28986295	6	29542806	A	T	0.0577563	0.0108571	0.000540777	1.32e-89	361141	6:29542806:T:A
rs12528017	6	29544551	C	A	0.0619509	0.010274	0.000522354	4.45e-86	361141	6:29544551:A:C
rs362522	6	29545208	T	C	0.227498	-0.00236046	0.000300558	4.05e-15	361141	6:29545208:C:T
rs3025649	6	29545232	A	G	0.0597459	0.010497	0.000530864	5.61e-87	361141	6:29545232:G:A
rs1233397	6	29545715	G	A	0.210657	0.00445719	0.000308413	2.51e-47	361141	6:29545715:A:G
rs28986296	6	29546004	G	A	0.0597366	0.0104963	0.00053083	5.61e-87	361141	6:29546004:A:G
rs1233395	6	29546945	C	T	0.188585	0.00459937	0.000321482	2.04e-46	361141	6:29546945:T:C
rs28986297	6	29547764	C	T	0.0653755	0.0103106	0.000508645	2.62e-91	361141	6:29547764:T:C
rs28986298	6	29548644	T	C	0.0653783	0.010311	0.000508665	2.62e-91	361141	6:29548644:C:T
rs28986299	6	29548662	A	G	0.0582028	0.0108562	0.000537795	1.45e-90	361141	6:29548662:G:A
rs12530421	6	29549443	C	A	0.0655353	0.0103044	0.000508121	2.2e-91	361141	6:29549443:A:C
rs28986300	6	29550896	G	A	0.0658681	0.0102656	0.000506983	4.12e-91	361141	6:29550896:A:G
rs28986301	6	29550934	T	C	0.0597296	0.0105013	0.000530927	5e-87	361141	6:29550934:C:T
rs12524535	6	29551416	G	A	0.065359	0.0103231	0.000508866	1.91e-91	361141	6:29551416:A:G
rs75475328	6	29552891	G	A	0.0725509	-0.00238947	0.000491403	1.16e-06	361141	6:29552891:A:G
rs1233387	6	29555864	T	C	0.232945	0.00360349	0.000298253	1.33e-33	361141	6:29555864:C:T
rs188661866	6	29556685	T	A	0.00304641	0.0112904	0.00231964	1.13e-06	361141	6:29556685:A:T
rs362521	6	29556759	T	C	0.0595391	0.0106104	0.000532592	2.92e-88	361141	6:29556759:C:T
rs17508548	6	29563067	G	T	0.121	0.00570064	0.000386521	3.25e-49	361141	6:29563067:T:G
rs28986303	6	29563261	A	G	0.0641564	0.0104404	0.000514052	1.18e-91	361141	6:29563261:G:A
rs28893514	6	29564486	G	T	0.0670626	0.010237	0.000503479	7.47e-92	361141	6:29564486:T:G
rs28893515	6	29564740	G	A	0.0670626	0.010237	0.000503479	7.47e-92	361141	6:29564740:A:G
rs9468559	6	29565287	C	A	0.0147172	0.00574623	0.00104451	3.77e-08	361141	6:29565287:A:C
rs28893517	6	29565373	G	A	0.0670653	0.0102365	0.00050348	7.62e-92	361141	6:29565373:A:G
rs28986304	6	29566082	C	T	0.120994	0.00570054	0.000386529	3.27e-49	361141	6:29566082:T:C
rs3025646	6	29566842	C	T	0.0660213	0.0103321	0.000507131	3.24e-92	361141	6:29566842:T:C
rs28986306	6	29567315	A	C	0.0660185	0.0103324	0.000507128	3.19e-92	361141	6:29567315:C:A
rs3025645	6	29567621	A	T	0.0661528	0.0102289	0.000506813	1.56e-90	361141	6:29567621:T:A
rs362518	6	29567638	C	T	0.121033	0.00569443	0.000386435	3.92e-49	361141	6:29567638:T:C
rs28986308	6	29568068	G	A	0.058163	0.0108862	0.000538674	9.1e-91	361141	6:29568068:A:G
rs186319920	6	29568856	A	G	0.00303173	0.0111638	0.0023442	1.91e-06	361141	6:29568856:G:A
rs2267633	6	29570841	G	A	0.121	0.00570052	0.000386522	3.26e-49	361141	6:29570841:A:G
rs12525400	6	29572160	C	T	0.0615529	0.0104563	0.00052428	1.88e-88	361141	6:29572160:T:C
rs29264	6	29575860	C	T	0.00886496	0.0129008	0.00133667	4.88e-22	361141	6:29575860:T:C
rs41286283	6	29576096	C	T	0.0614857	0.0104318	0.000524552	5.88e-88	361141	6:29576096:T:C
rs29255	6	29579544	C	A	0.0615189	0.0104217	0.000524462	8.04e-88	361141	6:29579544:A:C
rs41286287	6	29579991	A	T	0.0670646	0.0102015	0.000503767	3.95e-91	361141	6:29579991:T:A
rs9468561	6	29583424	T	G	0.250231	-0.00167716	0.000291239	8.48e-09	361141	6:29583424:G:T
rs28359970	6	29584580	C	T	0.164643	0.00399812	0.00033983	5.99e-32	361141	6:29584580:T:C
rs147252315	6	29586979	G	A	0.00301782	0.0114808	0.00235221	1.06e-06	361141	6:29586979:A:G
rs41291766	6	29586986	T	C	0.0614923	0.0104454	0.000524552	3.51e-88	361141	6:29586986:C:T
rs6920935	6	29588240	A	G	0.157119	0.00380835	0.000346443	4.19e-28	361141	6:29588240:G:A
rs6900577	6	29588241	C	T	0.157163	0.00381023	0.000346393	3.87e-28	361141	6:29588241:T:C
rs29221	6	29589124	G	C	0.230424	-0.00219281	0.000299613	2.51e-13	361141	6:29589124:C:G
rs29220	6	29589666	G	C	0.25155	-0.00165838	0.000290691	1.16e-08	361141	6:29589666:C:G
rs17178028	6	29593206	G	C	0.0614947	0.0104767	0.000524497	1.02e-88	361141	6:29593206:C:G
rs715044	6	29593788	T	G	0.0614829	0.0104812	0.000524557	9e-89	361141	6:29593788:G:T
rs143229677	6	29596242	A	G	0.00305107	0.0121229	0.00252699	1.61e-06	361141	6:29596242:G:A
rs28749531	6	29602717	T	A	0.10894	0.00618229	0.000409436	1.69e-51	361141	6:29602717:A:T
rs3095269	6	29606145	T	G	0.221096	0.00234852	0.000303987	1.11e-14	361141	6:29606145:G:T
rs3095268	6	29606761	A	G	0.189002	0.00264721	0.00032265	2.32e-16	361141	6:29606761:G:A
rs3095266	6	29607047	A	G	0.219675	0.00239212	0.000305901	5.3e-15	361141	6:29607047:G:A
rs3131856	6	29607101	C	T	0.129107	-0.00177895	0.000375676	2.19e-06	361141	6:29607101:T:C
rs29218	6	29607429	G	A	0.226731	0.00220857	0.000301141	2.24e-13	361141	6:29607429:A:G
rs3117289	6	29609921	G	A	0.221362	0.00233513	0.000303573	1.45e-14	361141	6:29609921:A:G
rs192443392	6	29610703	A	G	0.00307988	0.0115175	0.00231611	6.6e-07	361141	6:29610703:G:A
rs29232	6	29611431	T	C	0.348451	0.0017831	0.00026458	1.59e-11	361141	6:29611431:C:T
rs3117318	6	29611781	G	A	0.221298	0.002342	0.000303746	1.26e-14	361141	6:29611781:A:G
rs3131854	6	29611885	C	T	0.21273	0.0024144	0.000307935	4.5e-15	361141	6:29611885:T:C
rs3130249	6	29612325	T	G	0.221196	0.00234565	0.000303853	1.17e-14	361141	6:29612325:G:T
rs73404772	6	29614297	G	A	0.00930834	0.013468	0.00130908	8.03e-25	361141	6:29614297:A:G
[truncated: 11,144 more rows]

## Sheet: Table s2
SNP	CHR	pos	effect_allele	other_allele	eaf	beta	se	pval	N	variant
rs370691154	1	2560907	G	C	5.1e-07	3.02191	0.32834	3.48e-20	361141	1:2560907:C:G
rs145204413	1	3624206	A	C	1.19e-06	2.53932	0.432316	4.26e-09	361141	1:3624206:C:A
rs138729525	1	8390780	T	C	7.74e-06	0.281367	0.058862	1.75e-06	361141	1:8390780:C:T
rs562921900	1	9649091	C	A	3.42e-07	7.32909	1.26908	7.7e-09	361141	1:9649091:A:C
rs28730694	1	11308074	A	G	2.03e-05	0.162046	0.0320118	4.15e-07	361141	1:11308074:G:A
rs557366280	1	15986587	G	A	4.34e-08	48.4877	8.63531	1.97e-08	361141	1:15986587:A:G
rs199517637	1	19644307	G	A	5.43e-08	28.4531	5.35538	1.08e-07	361141	1:19644307:A:G
rs75843082	1	22165423	C	G	4.7e-06	0.339697	0.0681598	6.24e-07	361141	1:22165423:G:C
rs78912879	1	23541019	T	C	0.00179847	0.0144272	0.00313961	4.32e-06	361141	1:23541019:C:T
rs543262001	1	23664262	G	A	6.3e-06	0.538827	0.0805738	2.28e-11	361141	1:23664262:A:G
rs180918474	1	23955087	A	G	2.38e-05	0.172156	0.0328837	1.65e-07	361141	1:23955087:G:A
rs7523334	1	25294206	A	G	0.492481	0.00117107	0.000254425	4.17e-06	361141	1:25294206:G:A
rs7532198	1	25294208	T	C	0.492337	0.00117175	0.000254514	4.15e-06	361141	1:25294208:C:T
rs10903122	1	25303576	G	A	0.498487	0.00116452	0.000252128	3.86e-06	361141	1:25303576:A:G
rs2063111	1	25303944	G	A	0.464158	0.00134049	0.000253435	1.23e-07	361141	1:25303944:A:G
rs149623434	1	26140663	T	C	3.4e-05	0.113954	0.0220547	2.38e-07	361141	1:26140663:C:T
rs138531601	1	26162109	A	G	3.36e-05	0.114582	0.022035	1.99e-07	361141	1:26162109:G:A
rs61743806	1	26190046	A	G	4.17e-05	0.0960986	0.0202607	2.11e-06	361141	1:26190046:G:A
rs140866472	1	28476713	T	C	4.79e-06	0.470768	0.0746213	2.82e-10	361141	1:28476713:C:T
rs571300371	1	28786737	G	A	9.6e-06	0.658838	0.124292	1.15e-07	361141	1:28786737:A:G
rs140686141	1	29010250	G	A	4.15e-06	0.527606	0.0788181	2.18e-11	361141	1:29010250:A:G
rs547389180	1	33977751	G	T	0.00138381	0.0220087	0.00354269	5.22e-10	361141	1:33977751:T:G
rs199814928	1	36809454	T	C	1.63e-08	82.6	15.7659	1.61e-07	361141	1:36809454:C:T
rs80012771	1	36820897	T	C	8.47e-07	3.1757	0.348069	7.29e-20	361141	1:36820897:C:T
rs113047241	1	36933710	T	G	6.06e-06	0.307848	0.061144	4.79e-07	361141	1:36933710:G:T
rs138394657	1	39806194	A	G	3.09e-06	0.4851	0.0756936	1.47e-10	361141	1:39806194:G:A
rs142613480	1	43395185	G	A	5.38e-07	6.51395	1.06376	9.16e-10	361141	1:43395185:A:G
rs1889586	1	43881759	A	G	3.11e-06	0.483369	0.0755545	1.58e-10	361141	1:43881759:G:A
rs140788949	1	43893100	C	T	4.99e-06	0.69224	0.093788	1.58e-13	361141	1:43893100:T:C
rs191597594	1	43919726	C	T	3.19e-06	0.483542	0.0755965	1.59e-10	361141	1:43919726:T:C
rs570490740	1	44451015	G	A	1.47e-07	25.4237	5.25554	1.32e-06	361141	1:44451015:A:G
rs112173356	1	44461778	C	G	4.79e-06	0.320593	0.0617025	2.04e-07	361141	1:44461778:G:C
rs149379394	1	45296711	A	G	2.81e-06	0.789774	0.0958782	1.77e-16	361141	1:45296711:G:A
rs142413132	1	52520748	A	G	3.26e-07	15.8118	2.22961	1.33e-12	361141	1:52520748:G:A
rs149699758	1	52747446	G	A	2.66e-07	14.141	1.38796	2.25e-24	361141	1:52747446:A:G
rs142040043	1	52825460	C	G	7.06e-08	31.704	5.69395	2.58e-08	361141	1:52825460:G:C
rs562850985	1	67337138	C	T	2.93e-07	9.16808	1.90262	1.45e-06	361141	1:67337138:T:C
rs7515029	1	67596372	G	A	0.0469931	-0.00307121	0.000603022	3.53e-07	361141	1:67596372:A:G
rs11582178	1	67608100	T	C	0.0475465	-0.00282011	0.000592953	1.97e-06	361141	1:67608100:C:T
rs12077838	1	67610952	T	C	0.0472663	-0.00285024	0.000594945	1.66e-06	361141	1:67610952:C:T
rs11209009	1	67635490	C	T	0.0427444	-0.00325627	0.000625719	1.95e-07	361141	1:67635490:T:C
rs72676064	1	67656684	C	T	0.0469574	-0.00282339	0.000598228	2.36e-06	361141	1:67656684:T:C
rs4385674	1	67684934	T	C	0.0575459	-0.00271623	0.000545024	6.24e-07	361141	1:67684934:C:T
rs75328060	1	67697069	G	A	0.0563927	-0.00277586	0.000547353	3.95e-07	361141	1:67697069:A:G
rs78254060	1	67697869	T	C	0.0563876	-0.00277465	0.00054729	3.98e-07	361141	1:67697869:C:T
rs11209026	1	67705958	A	G	0.0669863	-0.00257206	0.000504294	3.39e-07	361141	1:67705958:G:A
rs11581607	1	67707690	A	G	0.0669627	-0.00261435	0.000504488	2.19e-07	361141	1:67707690:G:A
rs80174646	1	67708155	T	G	0.0677772	-0.00257875	0.000501631	2.74e-07	361141	1:67708155:G:T
rs11488194	1	67709384	G	A	0.0680968	-0.00253674	0.000500687	4.05e-07	361141	1:67709384:A:G
rs148170789	1	67710231	G	A	0.0679962	-0.00254672	0.000501003	3.71e-07	361141	1:67710231:A:G
rs140953244	1	67710425	A	G	0.0680529	-0.00253306	0.000500754	4.23e-07	361141	1:67710425:G:A
rs7551201	1	67711986	T	C	0.0680479	-0.00253237	0.000500786	4.27e-07	361141	1:67711986:C:T
rs6701313	1	67712157	T	C	0.0677683	-0.00257754	0.000501698	2.78e-07	361141	1:67712157:C:T
rs9988642	1	67726104	C	T	0.0685674	-0.00260895	0.000498876	1.7e-07	361141	1:67726104:T:C
rs7547569	1	67731368	C	T	0.0703545	-0.00250557	0.000496145	4.42e-07	361141	1:67731368:T:C
rs79866453	1	67732512	T	C	0.070019	-0.00247273	0.00049699	6.51e-07	361141	1:67732512:C:T
rs12033764	1	67734482	T	C	0.327081	0.00127495	0.000270227	2.38e-06	361141	1:67734482:C:T
rs111379368	1	67735360	G	T	0.0700415	-0.00247613	0.000496807	6.23e-07	361141	1:67735360:T:G
rs11583760	1	67735948	T	C	0.0700306	-0.00247432	0.000496769	6.33e-07	361141	1:67735948:C:T
rs11209032	1	67740092	A	G	0.32717	0.00126011	0.000270104	3.08e-06	361141	1:67740092:G:A
rs113120270	1	67741782	G	C	0.0698992	-0.00244298	0.000496506	8.64e-07	361141	1:67741782:C:G
rs149798029	1	67741884	A	G	0.0699643	-0.00245176	0.000496289	7.81e-07	361141	1:67741884:G:A
rs151278615	1	67742670	A	G	0.0698976	-0.00243962	0.000496529	8.96e-07	361141	1:67742670:G:A
rs113155999	1	67743552	C	T	0.0700221	-0.00241059	0.000496134	1.18e-06	361141	1:67743552:T:C
rs11209033	1	67744500	G	C	0.327249	0.00125464	0.000270032	3.38e-06	361141	1:67744500:C:G
rs11209034	1	67744684	C	T	0.327344	0.00125686	0.000270048	3.25e-06	361141	1:67744684:T:C
rs34426521	1	67745768	G	A	0.327807	0.00125509	0.000269887	3.31e-06	361141	1:67745768:A:G
rs6676660	1	67745895	A	T	0.327698	0.00125475	0.000269888	3.33e-06	361141	1:67745895:T:A
rs4655535	1	67754527	T	G	0.448781	-0.00116871	0.000253646	4.07e-06	361141	1:67754527:G:T
rs114276662	1	92445179	A	G	3.42e-06	0.474671	0.0747168	2.11e-10	361141	1:92445179:G:A
rs185615944	1	92643066	A	G	3.05e-06	0.786515	0.0955531	1.86e-16	361141	1:92643066:G:A
rs149042261	1	94336264	A	G	4.73e-06	0.662521	0.0885636	7.41e-14	361141	1:94336264:G:A
rs201288992	1	94649725	G	C	1.03e-07	28.158	5.4617	2.53e-07	361141	1:94649725:C:G
rs146041189	1	100346337	A	G	2.88e-06	0.790776	0.148252	9.61e-08	361141	1:100346337:G:A
rs138132875	1	109472315	G	A	1.62e-06	0.983459	0.106701	3.07e-20	361141	1:109472315:A:G
rs34281840	1	109492478	C	T	0.000135285	0.0606703	0.0108842	2.49e-08	361141	1:109492478:T:C
rs145374664	1	109772168	T	C	3.75e-07	4.76249	0.987315	1.41e-06	361141	1:109772168:C:T
rs201291428	1	109801286	T	C	2.46e-06	0.595188	0.115499	2.56e-07	361141	1:109801286:C:T
rs141369742	1	110949006	G	T	2.49e-06	0.931639	0.104166	3.78e-19	361141	1:110949006:T:G
rs61745743	1	114402023	G	A	4.26e-05	0.124974	0.023191	7.09e-08	361141	1:114402023:A:G
rs111483355	1	116941697	T	C	5.42e-06	0.48028	0.0943383	3.56e-07	361141	1:116941697:C:T
rs140504036	1	118512719	T	G	6.62e-07	9.25132	2.02439	4.88e-06	361141	1:118512719:G:T
rs147933345	1	147124392	C	T	1.03e-05	0.26907	0.0499984	7.39e-08	361141	1:147124392:T:C
rs587707748	1	150234595	T	C	5.43e-09	252.763	27.3052	2.11e-20	361141	1:150234595:C:T
rs74856367	1	151020378	T	C	4.77e-06	0.31993	0.0617265	2.18e-07	361141	1:151020378:C:T
rs75577601	1	151020469	A	G	4.77e-06	0.31993	0.0617265	2.18e-07	361141	1:151020469:G:A
rs142903144	1	151491318	G	T	1.56e-05	0.185763	0.0374922	7.25e-07	361141	1:151491318:T:G
rs10788843	1	152553768	A	G	0.392495	0.00117974	0.000258212	4.91e-06	361141	1:152553768:G:A
rs477392	1	152555176	G	C	0.340525	0.00157063	0.000266347	3.71e-09	361141	1:152555176:C:G
rs75567512	1	152587933	A	C	0.340115	0.00156777	0.00026667	4.13e-09	361141	1:152587933:C:A
rs202161928	1	152588182	A	G	0.380782	0.00137618	0.000268926	3.1e-07	361141	1:152588182:G:A
rs111543341	1	152589499	G	A	0.385523	0.00141076	0.000271184	1.97e-07	361141	1:152589499:A:G
rs4845447	1	152590886	C	T	0.340467	0.00156504	0.000266525	4.31e-09	361141	1:152590886:T:C
rs4845450	1	152591200	C	T	0.340466	0.00156457	0.000266533	4.36e-09	361141	1:152591200:T:C
rs6697560	1	152592892	G	A	0.340529	0.00155675	0.000266712	5.32e-09	361141	1:152592892:A:G
rs6700290	1	152592978	A	T	0.340513	0.00155611	0.00026671	5.4e-09	361141	1:152592978:T:A
rs12071335	1	152593923	A	G	0.394823	0.00117976	0.000258343	4.96e-06	361141	1:152593923:G:A
rs11205046	1	152597043	T	C	0.393103	0.00120051	0.000258417	3.39e-06	361141	1:152597043:C:T
rs1011297	1	152597948	C	T	0.393102	0.0012006	0.000258417	3.39e-06	361141	1:152597948:T:C
rs1474168	1	152598293	G	A	0.393089	0.00120086	0.00025842	3.37e-06	361141	1:152598293:A:G
rs4845456	1	152598400	A	G	0.393102	0.00120047	0.000258421	3.4e-06	361141	1:152598400:G:A
rs6687570	1	152598862	T	C	0.393099	0.00120041	0.000258414	3.4e-06	361141	1:152598862:C:T
rs925976	1	152599265	A	C	0.393012	0.00119909	0.000258432	3.49e-06	361141	1:152599265:C:A
rs11580546	1	152601417	G	A	0.393045	0.0012054	0.000258437	3.1e-06	361141	1:152601417:A:G
rs11205048	1	152601676	G	A	0.393059	0.00120457	0.000258435	3.15e-06	361141	1:152601676:A:G
rs12752346	1	152601989	T	C	0.393041	0.00120551	0.000258436	3.09e-06	361141	1:152601989:C:T
rs12564254	1	152602512	G	A	0.393036	0.00119989	0.000258436	3.44e-06	361141	1:152602512:A:G
rs11581621	1	152603011	G	A	0.391944	0.00120871	0.000258966	3.05e-06	361141	1:152603011:A:G
rs11582021	1	152603023	C	T	0.39194	0.00120869	0.000258967	3.05e-06	361141	1:152603023:T:C
rs59373699	1	152605300	G	A	0.392725	0.0012017	0.000258488	3.34e-06	361141	1:152605300:A:G
rs11589292	1	152606950	T	C	0.393028	0.0011999	0.000258391	3.42e-06	361141	1:152606950:C:T
rs35437697	1	152608272	A	G	0.392448	0.00119028	0.000258505	4.14e-06	361141	1:152608272:G:A
rs12037536	1	152608473	G	T	0.392792	0.00119008	0.000258436	4.13e-06	361141	1:152608473:T:G
rs34771780	1	152608593	G	T	0.388199	0.0011946	0.000260555	4.55e-06	361141	1:152608593:T:G
rs10128024	1	152608711	T	C	0.392643	0.00118191	0.000258467	4.82e-06	361141	1:152608711:C:T
rs10127681	1	152608912	A	G	0.392689	0.00119689	0.000258701	3.72e-06	361141	1:152608912:G:A
rs35903848	1	152608916	A	G	0.392689	0.00119689	0.000258701	3.72e-06	361141	1:152608916:G:A
rs138465589	1	152646152	C	T	0.0205246	-0.004143	0.000900605	4.22e-06	361141	1:152646152:T:C
rs1536157	1	152686773	T	G	0.457213	0.00125629	0.000253431	7.16e-07	361141	1:152686773:G:T
rs41268476	1	152692803	C	A	0.042479	-0.00304746	0.000628439	1.24e-06	361141	1:152692803:A:C
rs11205094	1	152708619	G	T	0.456948	0.00123007	0.000253459	1.22e-06	361141	1:152708619:T:G
rs2095740	1	152911411	A	G	0.241371	0.0013878	0.000299303	3.54e-06	361141	1:152911411:G:A
rs187465892	1	153921054	T	C	4.73e-06	0.320632	0.0616426	1.98e-07	361141	1:153921054:C:T
rs141970914	1	154247435	A	G	5.11e-06	0.319639	0.0616288	2.14e-07	361141	1:154247435:G:A
rs146520285	1	158596684	A	G	4.83e-07	4.74404	0.745143	1.93e-10	361141	1:158596684:G:A
rs146158626	1	158725348	A	T	7.49e-07	3.72556	0.478988	7.39e-15	361141	1:158725348:T:A
rs56313008	1	162725038	T	C	6.31e-06	0.323231	0.0631165	3.04e-07	361141	1:162725038:C:T
rs375332190	1	178092318	A	G	4.32e-06	0.93353	0.0740157	1.83e-36	361141	1:178092318:G:A
rs143589216	1	179064224	A	G	1.44e-06	0.99162	0.107063	2.02e-20	361141	1:179064224:G:A
rs142174054	1	182096941	T	C	5.01e-06	0.752082	0.0978921	1.56e-14	361141	1:182096941:C:T
rs150071238	1	184764457	C	T	2.62e-06	0.555992	0.0807616	5.81e-12	361141	1:184764457:T:C
rs191025056	1	188378292	C	A	0.00256615	0.0126771	0.00265304	1.77e-06	361141	1:188378292:A:C
rs552968083	1	188474848	A	C	0.00330959	0.0107613	0.00229299	2.69e-06	361141	1:188474848:C:A
rs184825495	1	190462968	T	G	1.07e-06	2.95718	0.579182	3.3e-07	361141	1:190462968:G:T
rs772266543	1	194018736	G	A	0.00160989	0.0170582	0.00322512	1.23e-07	361141	1:194018736:A:G
rs566420727	1	194093708	G	T	0.00181444	0.0148221	0.00303384	1.03e-06	361141	1:194093708:T:G
rs559910237	1	194107926	A	T	0.00150603	0.0182074	0.00348139	1.7e-07	361141	1:194107926:T:A
rs574892246	1	194107930	G	A	0.00151116	0.0172689	0.00348355	7.15e-07	361141	1:194107930:A:G
rs539096993	1	194194900	C	T	0.00185653	0.0150369	0.00309239	1.16e-06	361141	1:194194900:T:C
rs2488398	1	197701376	C	G	0.212439	0.00141726	0.000308485	4.34e-06	361141	1:197701376:G:C
rs1539414	1	197743506	A	G	0.211525	0.00145383	0.000308649	2.47e-06	361141	1:197743506:G:A
rs12134279	1	197781198	T	C	0.207286	0.00142475	0.000310804	4.56e-06	361141	1:197781198:C:T
rs34967494	1	197790104	A	G	0.184877	0.00168607	0.0003249	2.11e-07	361141	1:197790104:G:A
rs12138679	1	197803799	A	G	0.184703	0.0016869	0.000325657	2.22e-07	361141	1:197803799:G:A
rs10737695	1	197810094	A	C	0.189541	-0.00155799	0.000322028	1.31e-06	361141	1:197810094:C:A
rs12120352	1	197812259	T	C	0.189018	0.00153886	0.000322224	1.79e-06	361141	1:197812259:C:T
rs12408939	1	197812823	G	A	0.189592	0.00152806	0.000321917	2.07e-06	361141	1:197812823:A:G
rs12141007	1	197813558	C	T	0.18989	0.00153651	0.000321964	1.82e-06	361141	1:197813558:T:C
rs78513844	1	201104171	T	G	0.00670082	0.00760658	0.0015683	1.23e-06	361141	1:201104171:G:T
rs531701977	1	201179791	T	G	1.36e-06	1.62814	0.300424	5.98e-08	361141	1:201179791:G:T
rs114687015	1	204411734	T	C	1.57e-07	11.4689	1.37739	8.35e-17	361141	1:204411734:C:T
rs544741245	1	210796982	T	G	1.55e-06	2.43798	0.507109	1.53e-06	361141	1:210796982:G:T
rs72731088	1	215216672	G	A	0.0536629	-0.00286614	0.00056019	3.12e-07	361141	1:215216672:A:G
rs72737283	1	215556699	G	A	0.0842619	-0.0021384	0.000455149	2.62e-06	361141	1:215556699:A:G
rs9651105	1	215613406	T	G	0.090059	-0.00206583	0.000441454	2.88e-06	361141	1:215613406:G:T
rs181998645	1	223116452	C	G	5.03e-06	0.942315	0.142961	4.36e-11	361141	1:223116452:G:C
rs535322334	1	225601731	C	T	1.94e-06	1.00772	0.110857	9.93e-20	361141	1:225601731:T:C
rs3219057	1	226573216	T	C	2.5e-07	14.763	1.48959	3.76e-23	361141	1:226573216:C:T
rs201307363	1	228556096	T	C	0.000309721	0.0363484	0.00777336	2.93e-06	361141	1:228556096:C:T
rs148641192	1	228557360	T	A	0.00123638	0.0212622	0.00376541	1.64e-08	361141	1:228557360:A:T
rs140624379	1	228709877	A	G	0.00203774	0.0135817	0.00286556	2.14e-06	361141	1:228709877:G:A
rs368281494	1	228711518	C	T	0.00192686	0.0149124	0.00295345	4.44e-07	361141	1:228711518:T:C
rs527657769	1	228712724	C	T	0.00151824	0.0166601	0.003367	7.5e-07	361141	1:228712724:T:C
rs188967413	1	228719985	A	G	0.00202141	0.013317	0.00285632	3.13e-06	361141	1:228719985:G:A
rs140307832	1	228729007	C	T	0.00204043	0.0133308	0.00283023	2.48e-06	361141	1:228729007:T:C
rs544276941	1	228742150	G	A	0.00190546	0.015133	0.00298032	3.82e-07	361141	1:228742150:A:G
rs138804100	1	228744046	A	C	0.00205812	0.0130558	0.0028255	3.83e-06	361141	1:228744046:C:A
rs142070187	1	228782863	T	C	0.00206566	0.0129628	0.00282019	4.3e-06	361141	1:228782863:C:T
rs141541314	1	228797212	A	T	0.00246814	0.0133194	0.00262361	3.84e-07	361141	1:228797212:T:A
rs115521494	1	228803814	T	C	0.00223739	0.0130778	0.00274658	1.92e-06	361141	1:228803814:C:T
rs576416911	1	235324707	T	G	8.2e-07	4.89125	0.688072	1.17e-12	361141	1:235324707:G:T
rs146215689	1	235896947	G	A	3.85e-06	0.393306	0.0682867	8.44e-09	361141	1:235896947:A:G
rs556173059	1	235922546	G	C	3.83e-06	0.393353	0.0682837	8.39e-09	361141	1:235922546:C:G
rs188200854	1	236148772	T	C	3.87e-05	0.106555	0.021255	5.36e-07	361141	1:236148772:C:T
rs200441309	1	247769210	C	G	7.06e-08	29.8201	4.75351	3.54e-10	361141	1:247769210:G:C
rs115887128	1	249158776	T	G	8.48e-06	0.446322	0.0724361	7.21e-10	361141	1:249158776:G:T
rs147613609	2	11803689	T	G	0.0124241	0.00583608	0.00125692	3.43e-06	361141	2:11803689:G:T
rs144359658	2	17696957	T	C	3.37e-06	0.476097	0.0748136	1.97e-10	361141	2:17696957:C:T
rs538156388	2	20178549	C	T	1.51e-06	1.78444	0.370008	1.42e-06	361141	2:20178549:T:C
rs76543468	2	24443897	C	T	4.23e-06	0.319279	0.0621422	2.78e-07	361141	2:24443897:T:C
rs190040463	2	24953208	G	T	0.00279443	0.0132868	0.00251491	1.27e-07	361141	2:24953208:T:G
rs142759452	2	25022589	A	C	4.41e-06	0.697576	0.0893749	5.96e-15	361141	2:25022589:C:A
rs7607527	2	26502152	T	C	1.31e-05	0.252506	0.0400211	2.81e-10	361141	2:26502152:C:T
rs57969630	2	26502880	G	A	1.37e-05	0.248517	0.0397627	4.11e-10	361141	2:26502880:A:G
rs56902571	2	26502941	T	C	1.31e-05	0.252499	0.0400211	2.81e-10	361141	2:26502941:C:T
rs35243998	2	27016057	G	C	1.18e-06	2.12029	0.23995	9.93e-19	361141	2:27016057:C:G
rs191555579	2	27278978	C	G	8.69e-08	27.8838	4.11672	1.26e-11	361141	2:27278978:G:C
rs140235524	2	27306702	A	G	2.39e-07	12.3753	1.85803	2.73e-11	361141	2:27306702:G:A
rs371515629	2	27357173	A	T	1.09e-08	124.193	19.3089	1.26e-10	361141	2:27357173:T:A
rs114454524	2	27600895	C	T	2.71e-08	59.1616	6.62265	4.16e-19	361141	2:27600895:T:C
rs144135379	2	27666107	T	C	2.71e-08	50.4435	5.4611	2.55e-20	361141	2:27666107:C:T
rs190230373	2	30953493	T	C	0.00157018	0.0210704	0.00347741	1.37e-09	361141	2:30953493:C:T
rs192288497	2	30964592	T	C	0.00124742	0.0200231	0.00380477	1.42e-07	361141	2:30964592:C:T
rs190645471	2	31036534	C	T	0.0014216	0.0169114	0.00353872	1.76e-06	361141	2:31036534:T:C
rs182605329	2	31255589	C	T	0.00117229	0.0182324	0.00392339	3.37e-06	361141	2:31255589:T:C
rs79611244	2	33820689	T	C	3.57e-06	0.554513	0.0823833	1.69e-11	361141	2:33820689:C:T
rs140459696	2	37516663	G	A	8.8e-06	0.378791	0.0664041	1.17e-08	361141	2:37516663:A:G
rs537867009	2	47596223	A	G	1.31e-06	2.33929	0.250472	9.73e-21	361141	2:47596223:G:A
rs554448485	2	47596923	G	C	1.55e-06	4.6984	0.574403	2.86e-16	361141	2:47596923:C:G
rs553424940	2	54482432	A	C	1.88e-06	0.988977	0.107388	3.3e-20	361141	2:54482432:C:A
rs557616559	2	54856151	T	C	5.27e-07	4.89142	0.759403	1.19e-10	361141	2:54856151:C:T
rs567768211	2	58273962	C	A	2.7e-05	0.171847	0.029252	4.24e-09	361141	2:58273962:A:C
rs35741374	2	61072567	T	C	0.430502	0.00140977	0.000255507	3.44e-08	361141	2:61072567:C:T
rs1177205	2	61075111	T	A	0.429303	-0.00139335	0.000255205	4.77e-08	361141	2:61075111:A:T
rs1177206	2	61075189	T	C	0.429238	-0.0013991	0.000255195	4.2e-08	361141	2:61075189:C:T
rs1306395	2	61076272	C	T	0.429589	-0.00140583	0.000255138	3.59e-08	361141	2:61076272:T:C
rs1177211	2	61078350	A	G	0.429228	-0.00138918	0.000255054	5.14e-08	361141	2:61078350:G:A
rs1177213	2	61079090	G	A	0.430211	-0.0013967	0.000254977	4.31e-08	361141	2:61079090:A:G
rs842625	2	61080482	A	G	0.430312	-0.00140129	0.000254973	3.89e-08	361141	2:61080482:G:A
rs842627	2	61082660	A	G	0.430421	-0.00140169	0.000254936	3.84e-08	361141	2:61082660:G:A
rs62149416	2	61083506	C	T	0.369008	-0.00137253	0.000261961	1.61e-07	361141	2:61083506:T:C
rs842631	2	61085723	T	C	0.429255	-0.00139333	0.000255045	4.68e-08	361141	2:61085723:C:T
rs62149419	2	61090226	C	T	0.342134	-0.00123432	0.000266813	3.73e-06	361141	2:61090226:T:C
rs842636	2	61091950	A	G	0.434872	-0.001453	0.000254413	1.12e-08	361141	2:61091950:G:A
rs842638	2	61092678	C	T	0.430463	-0.00140465	0.000254962	3.61e-08	361141	2:61092678:T:C
rs13019590	2	61099420	C	A	0.369616	-0.00133357	0.000261723	3.48e-07	361141	2:61099420:A:C
rs76659990	2	61106058	C	T	0.370342	-0.00126792	0.000261592	1.25e-06	361141	2:61106058:T:C
rs67574266	2	61108829	A	G	0.372882	-0.00126975	0.000261185	1.17e-06	361141	2:61108829:G:A
rs34695944	2	61124850	C	T	0.372682	-0.00126634	0.000261198	1.25e-06	361141	2:61124850:T:C
rs13031237	2	61136129	T	G	0.3685	-0.00119729	0.000261719	4.77e-06	361141	2:61136129:G:T
rs13026755	2	61160619	T	C	0.344511	-0.00125591	0.000266076	2.36e-06	361141	2:61160619:C:T
rs13017599	2	61164331	A	G	0.367491	-0.00123365	0.000261878	2.47e-06	361141	2:61164331:G:A
rs527491180	2	63824585	T	C	4.23e-07	9.23051	1.38275	2.47e-11	361141	2:63824585:C:T
rs80133984	2	73676312	G	A	1.6e-06	0.983657	0.106905	3.56e-20	361141	2:73676312:A:G
rs200736296	2	96949394	A	G	1.03e-06	1.61206	0.313608	2.74e-07	361141	2:96949394:G:A
rs188238865	2	102378981	G	T	0.00305577	0.0118858	0.00248445	1.72e-06	361141	2:102378981:T:G
rs145284139	2	109381493	C	G	5.44e-06	0.318004	0.0615402	2.37e-07	361141	2:109381493:G:C
rs75108298	2	112817583	C	T	2.03e-06	0.858718	0.184688	3.33e-06	361141	2:112817583:T:C
rs34038519	2	113764181	C	T	7.01e-06	0.42501	0.0720648	3.69e-09	361141	2:113764181:T:C
rs151013682	2	120687414	A	G	0.000159972	0.0571441	0.0122605	3.15e-06	361141	2:120687414:G:A
rs115924997	2	128046255	T	C	1.6e-06	0.986031	0.106928	2.95e-20	361141	2:128046255:C:T
rs140329035	2	158115047	C	T	4.93e-06	0.651084	0.119979	5.75e-08	361141	2:158115047:T:C
rs181962863	2	158965937	A	G	0.00298906	0.0131867	0.00253343	1.94e-07	361141	2:158965937:G:A
rs13394676	2	160898674	A	G	2.02e-05	0.163036	0.0319046	3.22e-07	361141	2:160898674:G:A
rs2111485	2	163110536	G	A	0.390432	0.00126391	0.000258075	9.71e-07	361141	2:163110536:A:G
rs538895558	2	170136076	G	A	1.8e-06	1.50232	0.232219	9.85e-11	361141	2:170136076:A:G
rs199691660	2	178098829	T	A	8.69e-08	24.8056	3.0529	4.48e-16	361141	2:178098829:A:T
rs35194777	2	178576505	A	G	1.67e-06	1.22646	0.261515	2.74e-06	361141	2:178576505:G:A
rs201918596	2	179424425	C	T	1.95e-07	8.82669	0.965422	6.11e-20	361141	2:179424425:T:C
rs187182557	2	179586698	A	T	2.17e-07	10.9225	1.83276	2.53e-09	361141	2:179586698:T:A
rs142794598	2	179590301	G	A	1.36e-07	12.029	1.90723	2.85e-10	361141	2:179590301:A:G
rs142273664	2	179614154	A	G	1.63e-08	81.2779	15.7662	2.53e-07	361141	2:179614154:G:A
rs143035953	2	179635205	T	C	8.69e-08	27.6981	5.35551	2.32e-07	361141	2:179635205:C:T
rs376632669	2	196681505	C	T	5.43e-09	251.653	27.305	3.09e-20	361141	2:196681505:T:C
rs142774075	2	197521829	A	C	5.46e-06	0.461348	0.0752659	8.82e-10	361141	2:197521829:C:A
rs551624897	2	200136960	T	C	5.92e-07	6.55258	0.939376	3.05e-12	361141	2:200136960:C:T
rs572997218	2	200776249	A	G	2.39e-06	1.15472	0.132822	3.52e-18	361141	2:200776249:G:A
rs144844508	2	203682156	T	C	5.43e-09	252.425	27.3048	2.37e-20	361141	2:203682156:C:T
rs142324185	2	207041094	C	G	2.54e-06	0.984293	0.106546	2.52e-20	361141	2:207041094:G:C
rs149827565	2	209163458	G	A	4.45e-07	4.89865	1.00933	1.21e-06	361141	2:209163458:A:G
rs150702291	2	218683429	A	G	4.34e-08	40.5917	7.88303	2.62e-07	361141	2:218683429:G:A
rs575250579	2	218686572	G	C	1.09e-08	124.364	19.3085	1.19e-10	361141	2:218686572:C:G
rs527561674	2	219516863	A	G	2.07e-06	0.979412	0.106873	5.02e-20	361141	2:219516863:G:A
rs36045386	2	234202960	T	C	3.35e-05	0.138924	0.02777	5.66e-07	361141	2:234202960:C:T
rs148617766	2	234621731	T	C	2.77e-06	0.480907	0.0822908	5.1e-09	361141	2:234621731:C:T
rs570153568	2	237371243	A	G	0.00119645	0.0184267	0.0038808	2.05e-06	361141	2:237371243:G:A
rs563722926	2	237373890	A	G	0.00118482	0.0189135	0.00390112	1.25e-06	361141	2:237373890:G:A
rs139139954	2	241976709	T	C	8.29e-06	0.539903	0.0809173	2.52e-11	361141	2:241976709:C:T
rs370745284	2	242004824	T	C	1.39e-06	0.986411	0.107077	3.21e-20	361141	2:242004824:C:T
rs150795053	2	242035686	T	C	4.34e-08	31.1342	4.82715	1.12e-10	361141	2:242035686:C:T
rs150195342	2	242139572	T	G	2.82e-06	0.484666	0.0757123	1.54e-10	361141	2:242139572:G:T
rs111978925	2	242144307	T	C	2.86e-06	0.486558	0.0757152	1.31e-10	361141	2:242144307:C:T
rs147359626	2	242511751	T	C	6.3e-07	2.64348	0.464787	1.29e-08	361141	2:242511751:C:T
rs113542762	2	242593986	A	G	6.29e-06	0.482279	0.0855834	1.75e-08	361141	2:242593986:G:A
rs543019553	3	3531888	T	G	0.00137875	0.0201456	0.00361821	2.58e-08	361141	3:3531888:G:T
rs142982332	3	9956450	A	G	2.41e-06	0.812633	0.132929	9.77e-10	361141	3:9956450:G:A
rs17032825	3	10443905	C	T	7.39e-06	0.434161	0.0719657	1.61e-09	361141	3:10443905:T:C
rs61756078	3	13417818	A	G	2.41e-05	0.169303	0.033039	2.99e-07	361141	3:13417818:G:A
rs61756077	3	13418998	A	G	2.41e-05	0.169303	0.033039	2.99e-07	361141	3:13418998:G:A
rs189619298	3	14190332	G	T	6.14e-07	2.91518	0.587156	6.88e-07	361141	3:14190332:T:G
rs138328955	3	14724264	T	C	7.45e-06	0.413434	0.0669657	6.67e-10	361141	3:14724264:C:T
rs114415893	3	14724412	T	C	8.37e-06	0.406715	0.0666384	1.04e-09	361141	3:14724412:C:T
rs61737038	3	25835982	A	G	6.03e-06	0.307614	0.0609926	4.57e-07	361141	3:25835982:G:A
rs184943378	3	32915303	C	T	5.75e-05	0.129297	0.0244329	1.21e-07	361141	3:32915303:T:C
rs73827604	3	38153715	G	A	8.41e-06	0.272837	0.0565462	1.4e-06	361141	3:38153715:A:G
rs144983954	3	42660549	G	A	1.46e-06	2.60201	0.364806	9.87e-13	361141	3:42660549:A:G
rs17583742	3	43951723	C	T	0.266494	0.00132802	0.000286677	3.61e-06	361141	3:43951723:T:C
rs7631554	3	43959183	T	A	0.26613	0.00133888	0.000285897	2.83e-06	361141	3:43959183:A:T
rs199498651	3	48828011	T	C	3.04e-06	1.33018	0.216775	8.46e-10	361141	3:48828011:C:T
rs368118572	3	50334166	G	T	4.89e-08	43.2086	6.6229	6.85e-11	361141	3:50334166:T:G
rs143564112	3	52588770	T	C	4.18e-07	4.75875	0.537268	8.23e-19	361141	3:52588770:C:T
rs73832347	3	64599013	A	C	7.04e-05	0.129762	0.016478	3.42e-15	361141	3:64599013:C:A
rs34031957	3	72799548	T	C	1.06e-05	0.294358	0.0587805	5.51e-07	361141	3:72799548:C:T
rs142951081	3	73114696	G	A	3.37e-07	7.27912	1.0845	1.92e-11	361141	3:73114696:A:G
rs199931734	3	101049219	A	G	5.43e-09	251.742	27.3049	3e-20	361141	3:101049219:G:A
rs114046756	3	105412383	T	C	5.35e-06	0.306608	0.0605146	4.05e-07	361141	3:105412383:C:T
rs539471415	3	108276058	C	T	1.03e-07	22.6418	2.74436	1.59e-16	361141	3:108276058:T:C
rs115073877	3	111603365	G	C	5.43e-07	5.06687	0.624796	5.09e-16	361141	3:111603365:C:G
rs145185720	3	112066613	A	G	2.55e-07	8.1335	1.51011	7.21e-08	361141	3:112066613:G:A
rs142627077	3	114057879	A	G	4.41e-06	0.559088	0.116778	1.69e-06	361141	3:114057879:G:A
rs72655932	3	118948917	A	G	2.94e-06	0.595087	0.0837054	1.17e-12	361141	3:118948917:G:A
rs570763063	3	120586507	T	C	0.00211578	0.0139683	0.00287069	1.14e-06	361141	3:120586507:C:T
rs143042258	3	121565106	A	G	0.00293365	0.0122458	0.00253703	1.39e-06	361141	3:121565106:G:A
rs568707079	3	128749696	A	G	5.43e-08	27.6441	3.01536	4.85e-20	361141	3:128749696:G:A
rs141945118	3	129302489	C	T	3.47e-06	0.544389	0.091887	3.13e-09	361141	3:129302489:T:C
rs148875932	3	129304853	G	C	3.51e-06	0.530193	0.081019	6e-11	361141	3:129304853:C:G
rs149287080	3	155628932	T	A	4.34e-08	46.144	6.82678	1.39e-11	361141	3:155628932:A:T
rs116333990	3	165503962	A	G	2.85e-06	1.08569	0.123906	1.92e-18	361141	3:165503962:G:A
rs78466084	3	167045787	G	A	8.31e-07	3.0159	0.57945	1.94e-07	361141	3:167045787:A:G
rs202154219	3	184008403	A	G	1.68e-07	13.2183	2.40428	3.85e-08	361141	3:184008403:G:A
rs371651163	3	188590542	T	C	1.23e-05	0.227455	0.0381855	2.58e-09	361141	3:188590542:C:T
rs145475632	3	190105985	A	G	4.29e-07	6.09212	1.21518	5.35e-07	361141	3:190105985:G:A
rs555251394	4	2854931	T	G	4.83e-07	7.87158	1.02697	1.8e-14	361141	4:2854931:G:T
rs188608480	4	4276484	C	T	8.8e-07	2.24786	0.491572	4.81e-06	361141	4:4276484:T:C
rs142855889	4	4543620	C	T	7.81e-05	0.103728	0.0186919	2.87e-08	361141	4:4543620:T:C
rs149599489	4	15638256	G	A	2.23e-07	12.3758	2.19341	1.68e-08	361141	4:15638256:A:G
rs139043122	4	39304378	C	T	3.49e-06	0.492653	0.0750574	5.26e-11	361141	4:39304378:T:C
rs144037430	4	39319481	C	T	7.2e-06	0.380226	0.0664084	1.03e-08	361141	4:39319481:T:C
rs144056512	4	40328723	C	T	3.76e-06	0.475278	0.0749638	2.3e-10	361141	4:40328723:T:C
rs542891810	4	44450518	T	C	5.4e-06	0.454572	0.0737671	7.18e-10	361141	4:44450518:C:T
rs192398919	4	44638017	A	G	5.21e-07	6.87128	1.36204	4.54e-07	361141	4:44638017:G:A
rs565815784	4	48384895	G	A	3.16e-06	0.950115	0.105843	2.8e-19	361141	4:48384895:A:G
rs61730368	4	57384944	C	T	1.62e-06	0.999913	0.108463	3.02e-20	361141	4:57384944:T:C
rs191379694	4	57425646	T	G	3.95e-06	0.875481	0.154787	1.55e-08	361141	4:57425646:G:T
rs569829237	4	58520236	C	A	0.00115086	0.0207927	0.00405813	3e-07	361141	4:58520236:A:C
rs573774657	4	59627611	T	C	0.00165395	0.0148957	0.00324373	4.39e-06	361141	4:59627611:C:T
rs28399251	4	70434343	T	A	0.128473	0.00175863	0.00038105	3.93e-06	361141	4:70434343:A:T
rs34271211	4	79351542	T	C	2.65e-06	0.61315	0.0960019	1.7e-10	361141	4:79351542:C:T
rs78619145	4	79432602	G	C	4.04e-06	0.331484	0.0641504	2.38e-07	361141	4:79432602:C:G
rs34034599	4	79437008	T	C	4.27e-06	0.330454	0.0639878	2.41e-07	361141	4:79437008:C:T
rs35739017	4	83748650	T	G	2.45e-05	0.190816	0.0345745	3.41e-08	361141	4:83748650:G:T
rs4147553	4	100334943	T	C	0.0686311	0.00232959	0.000498429	2.96e-06	361141	4:100334943:C:T
rs148937367	4	113435847	A	G	1.09e-08	124.221	19.3086	1.25e-10	361141	4:113435847:G:A
rs569354913	4	120551565	G	C	0.00137374	0.0175946	0.00378823	3.41e-06	361141	4:120551565:C:G
rs150040166	4	123663834	C	T	3.55e-06	0.951789	0.104254	6.91e-20	361141	4:123663834:T:C
rs17050748	4	140291555	T	C	4.72e-06	0.318237	0.0616109	2.4e-07	361141	4:140291555:C:T
rs145190344	4	141590224	A	G	1.23e-06	1.24158	0.195917	2.34e-10	361141	4:141590224:G:A
rs192016596	4	156194299	A	G	0.00103062	0.0201539	0.00424874	2.1e-06	361141	4:156194299:G:A
rs6536103	4	156765098	C	T	0.00244877	0.0125449	0.00258041	1.16e-06	361141	4:156765098:T:C
rs72956413	4	156765165	A	G	0.00205696	0.014293	0.00279248	3.08e-07	361141	4:156765165:G:A
rs7694535	4	156765515	T	A	0.00244897	0.0125468	0.00258023	1.16e-06	361141	4:156765515:A:T
rs72956417	4	156765603	C	T	0.00205769	0.0142843	0.00279152	3.11e-07	361141	4:156765603:T:C
rs10009934	4	156765664	G	T	0.00245246	0.0125262	0.00257992	1.2e-06	361141	4:156765664:T:G
rs10020343	4	156765706	G	A	0.00245374	0.0125284	0.00257746	1.17e-06	361141	4:156765706:A:G
rs10001395	4	156766835	A	G	0.00244813	0.0125753	0.00257965	1.09e-06	361141	4:156766835:G:A
rs28882376	4	156766919	G	C	0.00244978	0.0125484	0.00258004	1.15e-06	361141	4:156766919:C:G
rs6812390	4	156766949	A	C	0.00244927	0.0125507	0.00258005	1.15e-06	361141	4:156766949:C:A
rs28798403	4	156767912	A	G	0.00254697	0.0124011	0.00254462	1.1e-06	361141	4:156767912:G:A
rs7662516	4	156768069	G	C	0.00244934	0.0125492	0.00257992	1.15e-06	361141	4:156768069:C:G
rs7692748	4	156768540	G	T	0.00244796	0.0125702	0.00258052	1.11e-06	361141	4:156768540:T:G
rs7668709	4	156768659	A	G	0.00245202	0.012544	0.00257971	1.16e-06	361141	4:156768659:G:A
rs6851597	4	156768885	A	T	0.00241974	0.0129269	0.00260314	6.84e-07	361141	4:156768885:T:A
rs6826033	4	156769088	T	C	0.00244959	0.0125541	0.00257962	1.14e-06	361141	4:156769088:C:T
rs56151920	4	156769260	C	G	0.00244946	0.0125557	0.00257972	1.13e-06	361141	4:156769260:G:C
rs72956428	4	156769493	T	C	0.00244854	0.0125713	0.0025806	1.11e-06	361141	4:156769493:C:T
rs72956429	4	156769517	A	T	0.00244854	0.0125713	0.0025806	1.11e-06	361141	4:156769517:T:A
rs6833038	4	156770109	T	C	0.00245303	0.0125585	0.00257861	1.11e-06	361141	4:156770109:C:T
rs6851513	4	156770556	A	G	0.00245097	0.0125847	0.00257904	1.06e-06	361141	4:156770556:G:A
rs56050400	4	156771697	A	T	0.00245733	0.0125105	0.00257505	1.18e-06	361141	4:156771697:T:A
rs57721795	4	156777400	A	C	0.00206933	0.0142084	0.00278956	3.52e-07	361141	4:156777400:C:A
rs115187352	4	156780978	G	A	0.00199933	0.0142361	0.00283437	5.1e-07	361141	4:156780978:A:G
rs17033623	4	156784671	A	G	0.00206931	0.0142347	0.00278846	3.31e-07	361141	4:156784671:G:A
rs1514006	4	156786703	T	A	0.00206391	0.0142167	0.00278812	3.42e-07	361141	4:156786703:A:T
rs111369731	4	156789368	A	T	0.0020632	0.0142182	0.00278791	3.4e-07	361141	4:156789368:T:A
rs72956458	4	156791616	C	T	0.00206391	0.0142125	0.00278768	3.43e-07	361141	4:156791616:T:C
rs113939951	4	156793074	T	C	0.00206776	0.0144826	0.00278757	2.04e-07	361141	4:156793074:C:T
rs9994677	4	156794703	T	C	0.00213241	0.0135163	0.00275144	9e-07	361141	4:156794703:C:T
rs111684204	4	156800823	T	C	0.00214827	0.0133902	0.0027473	1.09e-06	361141	4:156800823:C:T
rs72958552	4	156802244	A	G	0.00213772	0.0134232	0.0027458	1.02e-06	361141	4:156802244:G:A
rs10012660	4	156805320	C	G	0.0021425	0.0133823	0.00274318	1.07e-06	361141	4:156805320:G:C
rs28490886	4	156811283	T	G	0.00213139	0.0133993	0.0027448	1.05e-06	361141	4:156811283:G:T
rs7698482	4	156811806	A	G	0.00213971	0.0133004	0.00273866	1.2e-06	361141	4:156811806:G:A
rs147704398	4	156814785	G	A	0.0021271	0.0128568	0.00278831	4.01e-06	361141	4:156814785:A:G
rs9995804	4	156819777	A	G	0.00209401	0.0134391	0.00278583	1.41e-06	361141	4:156819777:G:A
rs28369464	4	156825822	A	G	0.00206838	0.0129858	0.0028044	3.65e-06	361141	4:156825822:G:A
rs146844030	4	156860667	A	G	1.47e-05	0.335579	0.0648344	2.27e-07	361141	4:156860667:G:A
rs191086957	4	165251082	T	C	1.65e-06	0.987483	0.107032	2.82e-20	361141	4:165251082:C:T
rs150124244	4	182205354	T	C	0.00125573	0.0188288	0.00393243	1.68e-06	361141	4:182205354:C:T
rs143431515	4	184203952	A	T	3.06e-05	0.137075	0.0254396	7.12e-08	361141	4:184203952:T:A
rs559866601	5	9066588	G	C	5.37e-06	0.342472	0.0644053	1.05e-07	361141	5:9066588:C:G
rs185219431	5	13922400	A	C	1.63e-08	82.3157	15.7659	1.78e-07	361141	5:13922400:C:A
rs570949396	5	16701640	T	C	4.29e-07	8.35585	1.56367	9.11e-08	361141	5:16701640:C:T
rs141383719	5	32143867	C	T	4.34e-07	11.4912	1.54596	1.06e-13	361141	5:32143867:T:C
rs559666166	5	35628644	C	T	5.78e-06	0.316022	0.0609652	2.18e-07	361141	5:35628644:T:C
rs146544425	5	40764876	C	T	1.61e-06	1.93957	0.260354	9.37e-14	361141	5:40764876:T:C
rs323562	5	40853160	G	A	3.99e-06	0.748294	0.0942036	1.97e-15	361141	5:40853160:A:G
rs75345202	5	40945397	A	G	5.35e-06	0.316128	0.0615949	2.86e-07	361141	5:40945397:G:A
rs571797846	5	60768575	T	G	1.42e-06	2.64292	0.491332	7.49e-08	361141	5:60768575:G:T
rs113554665	5	74400378	C	T	3.64e-06	0.466165	0.0742081	3.35e-10	361141	5:74400378:T:C
rs138882750	5	88390772	G	A	1.21e-06	3.11693	0.412316	4.05e-14	361141	5:88390772:A:G
rs27037	5	96094694	G	T	0.28976	-0.00132341	0.00027797	1.93e-06	361141	5:96094694:T:G
rs469758	5	96121715	T	C	0.335744	-0.00134723	0.000267045	4.54e-07	361141	5:96121715:C:T
rs30378	5	96121994	G	A	0.335465	-0.00134656	0.000267054	4.6e-07	361141	5:96121994:A:G
rs30379	5	96122260	G	T	0.335527	-0.00134445	0.000267012	4.78e-07	361141	5:96122260:T:G
rs30380	5	96122281	C	A	0.335527	-0.00134447	0.000267012	4.77e-07	361141	5:96122281:A:C
rs168674	5	96123125	C	T	0.335501	-0.00134553	0.000267004	4.67e-07	361141	5:96123125:T:C
rs27710	5	96126197	G	A	0.335538	-0.00134552	0.000266944	4.65e-07	361141	5:96126197:A:G
rs2911139	5	96179593	G	C	0.265161	-0.00134424	0.000287059	2.83e-06	361141	5:96179593:C:G
rs78907927	5	109124719	G	C	2.61e-07	13.2818	2.67781	7.05e-07	361141	5:109124719:C:G
rs115756515	5	110340371	G	C	3.28e-05	0.141427	0.0284803	6.85e-07	361141	5:110340371:C:G
rs60581945	5	121515424	C	T	3.13e-05	0.12288	0.0236213	1.97e-07	361141	5:121515424:T:C
rs2078392	5	131884873	A	G	0.193867	-0.00160267	0.00031973	5.37e-07	361141	5:131884873:G:A
rs2078386	5	131884936	T	C	0.197531	0.0015483	0.000317319	1.06e-06	361141	5:131884936:C:T
rs12652920	5	131885240	C	G	0.19234	-0.00158835	0.000320462	7.18e-07	361141	5:131885240:G:C
rs1986009	5	131887986	A	C	0.186555	-0.0015722	0.000324666	1.28e-06	361141	5:131887986:C:A
rs2706334	5	131890471	T	C	0.198329	0.00155066	0.000316448	9.58e-07	361141	5:131890471:C:T
rs2706338	5	131895849	T	C	0.189046	-0.00153634	0.000322482	1.9e-06	361141	5:131895849:C:T
rs62383710	5	131900597	A	G	0.184167	-0.00159784	0.000325247	8.99e-07	361141	5:131900597:G:A
rs2706345	5	131903928	A	G	0.190081	-0.00156081	0.000321278	1.19e-06	361141	5:131903928:G:A
rs2706347	5	131905117	T	G	0.187568	-0.00151787	0.000322842	2.58e-06	361141	5:131905117:G:T
rs2706348	5	131905810	A	G	0.187701	-0.00152665	0.000322816	2.26e-06	361141	5:131905810:G:A
rs2706349	5	131906760	A	G	0.187677	-0.00152572	0.000322826	2.29e-06	361141	5:131906760:G:A
rs56668723	5	131907190	G	C	0.184241	-0.00160699	0.000325297	7.81e-07	361141	5:131907190:C:G
rs58760622	5	131908112	T	A	0.182554	-0.00159515	0.000326725	1.05e-06	361141	5:131908112:A:T
rs2522414	5	131911847	C	G	0.187713	-0.00152761	0.000322805	2.22e-06	361141	5:131911847:G:C
rs17166050	5	131915213	A	G	0.187868	-0.0016321	0.000322818	4.29e-07	361141	5:131915213:G:A
rs2522403	5	131915317	C	T	0.191499	-0.00156866	0.000320385	9.78e-07	361141	5:131915317:T:C
rs2252775	5	131918444	G	T	0.187932	-0.00163664	0.000322817	3.98e-07	361141	5:131918444:T:G
rs62383715	5	131920230	A	G	0.18656	-0.00164951	0.00032466	3.76e-07	361141	5:131920230:G:A
rs55982201	5	131920550	G	C	0.188512	-0.00161066	0.000322551	5.93e-07	361141	5:131920550:C:G
rs60490216	5	131921885	C	T	0.188763	-0.00161853	0.000322471	5.19e-07	361141	5:131921885:T:C
rs2706362	5	131925187	C	T	0.191674	-0.00156633	0.000320635	1.03e-06	361141	5:131925187:T:C
rs10463893	5	131928039	C	T	0.184063	-0.00159836	0.000325508	9.1e-07	361141	5:131928039:T:C
rs17622991	5	131932753	A	G	0.193361	-0.00156177	0.000319886	1.05e-06	361141	5:131932753:G:A
rs62383750	5	131932979	A	T	0.192842	-0.00156884	0.000320214	9.62e-07	361141	5:131932979:T:A
rs2706372	5	131935477	T	C	0.187883	-0.0015308	0.000322851	2.12e-06	361141	5:131935477:C:T
rs12187537	5	131939904	G	T	0.18231	-0.00158562	0.000326961	1.24e-06	361141	5:131939904:T:G
rs11749376	5	131943688	G	A	0.183986	-0.00160008	0.000325484	8.84e-07	361141	5:131943688:A:G
rs115911400	5	131945735	G	A	0.184942	-0.00159096	0.000325129	9.92e-07	361141	5:131945735:A:G
rs59568225	5	131945745	G	T	0.19014	-0.0015776	0.000325181	1.23e-06	361141	5:131945745:T:G
rs10520114	5	131948891	G	A	0.184263	-0.00160072	0.000325278	8.61e-07	361141	5:131948891:A:G
rs2301713	5	131951996	C	T	0.189446	-0.00159854	0.000322086	6.94e-07	361141	5:131951996:T:C
rs6596086	5	131952222	C	T	0.191736	-0.00155826	0.000320453	1.16e-06	361141	5:131952222:T:C
rs6894017	5	131952398	A	G	0.189616	-0.00161751	0.000321881	5.03e-07	361141	5:131952398:G:A
rs7449456	5	131953427	T	C	0.189081	-0.00162806	0.000322114	4.32e-07	361141	5:131953427:C:T
rs60156285	5	131955818	T	C	0.180514	-0.00155374	0.000328377	2.23e-06	361141	5:131955818:C:T
rs6873732	5	131961067	T	C	0.189581	-0.00162331	0.000321859	4.57e-07	361141	5:131961067:C:T
rs62383757	5	131961849	T	C	0.188121	-0.00160302	0.000322825	6.85e-07	361141	5:131961849:C:T
rs62383758	5	131961970	T	C	0.18809	-0.00161572	0.000322889	5.62e-07	361141	5:131961970:C:T
rs3798135	5	131965109	T	C	0.189974	-0.00157075	0.000321627	1.04e-06	361141	5:131965109:C:T
rs3798134	5	131965179	A	G	0.190045	-0.0015706	0.000321634	1.04e-06	361141	5:131965179:G:A
rs56183820	5	131965606	T	C	0.188248	-0.00157707	0.000322793	1.03e-06	361141	5:131965606:C:T
rs12332204	5	131966988	G	T	0.189982	-0.00157092	0.000321626	1.04e-06	361141	5:131966988:T:G
rs6596087	5	131968609	A	G	0.19001	-0.00156772	0.00032161	1.09e-06	361141	5:131968609:G:A
rs6871536	5	131969874	C	T	0.189831	-0.00157891	0.000321713	9.21e-07	361141	5:131969874:T:C
rs6872131	5	131973382	G	A	0.190054	-0.00155356	0.000321579	1.36e-06	361141	5:131973382:A:G
rs2074369	5	131973663	C	T	0.192155	-0.00150081	0.000320096	2.75e-06	361141	5:131973663:T:C
rs62385261	5	131982123	A	T	0.189445	-0.00156762	0.00032314	1.23e-06	361141	5:131982123:T:A
rs60632435	5	131982515	A	T	0.189455	-0.00156637	0.000323179	1.26e-06	361141	5:131982515:T:A
rs7700346	5	131983426	A	G	0.180976	-0.00155498	0.000329326	2.34e-06	361141	5:131983426:G:A
rs77143352	5	131985990	T	A	0.17824	-0.00163152	0.000332432	9.21e-07	361141	5:131985990:A:T
rs72797378	5	131986925	T	A	0.179256	-0.00160888	0.000330486	1.13e-06	361141	5:131986925:A:T
rs6596090	5	131988415	A	G	0.192393	-0.00156351	0.000321579	1.16e-06	361141	5:131988415:G:A
rs3091307	5	131989136	G	A	0.192472	-0.00155284	0.000321833	1.4e-06	361141	5:131989136:A:G
rs115008099	5	131991881	T	C	0.167905	-0.00156875	0.000341604	4.39e-06	361141	5:131991881:C:T
rs1881457	5	131992409	C	A	0.178597	-0.00164278	0.000333177	8.2e-07	361141	5:131992409:A:C
rs141986556	5	138654635	T	C	7.17e-06	0.589284	0.101534	6.49e-09	361141	5:138654635:C:T
rs575463868	5	139819725	C	T	1.29e-06	2.74854	0.374099	2.03e-13	361141	5:139819725:T:C
rs150604968	5	140202752	A	G	1.36e-06	1.15983	0.189069	8.56e-10	361141	5:140202752:G:A
rs139717033	5	140229914	A	C	1.55e-06	1.14184	0.202162	1.62e-08	361141	5:140229914:C:A
rs186060216	5	140723951	C	T	4.89e-08	44.1244	8.23352	8.37e-08	361141	5:140723951:T:C
rs200056488	5	145895456	G	T	7.92e-06	0.594244	0.0600911	4.68e-23	361141	5:145895456:T:G
rs73279867	5	149585074	A	G	1.74e-05	0.240287	0.0385794	4.72e-10	361141	5:149585074:G:A
rs148320066	5	149900422	T	C	1.44e-05	0.219199	0.0454419	1.41e-06	361141	5:149900422:C:T
rs75851973	5	150464579	G	A	0.0547053	0.00512131	0.000576719	6.71e-19	361141	5:150464579:A:G
rs74817271	5	150469973	A	G	0.054686	0.00520363	0.000576272	1.73e-19	361141	5:150469973:G:A
rs146571698	5	150471878	T	C	0.0546225	0.00519627	0.000576729	2.07e-19	361141	5:150471878:C:T
rs17801328	5	150472328	T	C	0.0351617	0.00600369	0.000714582	4.42e-17	361141	5:150472328:C:T
rs79901336	5	150476675	T	G	0.0541789	0.00513727	0.000579991	8.22e-19	361141	5:150476675:G:T
rs76462670	5	150478223	A	G	0.0539574	0.00524074	0.000581492	2.02e-19	361141	5:150478223:G:A
rs17728338	5	150478318	A	G	0.0542557	0.00525587	0.000580096	1.31e-19	361141	5:150478318:G:A
rs4958894	5	150487174	C	T	0.28893	-0.00132934	0.000279097	1.91e-06	361141	5:150487174:T:C
rs116817896	5	156757834	G	A	9.83e-06	0.281385	0.060208	2.96e-06	361141	5:156757834:A:G
rs547646806	5	158153904	G	A	0.00324998	0.0122488	0.00227453	7.24e-08	361141	5:158153904:A:G
rs1368298	5	158204425	G	A	0.450764	-0.001233	0.00025379	1.18e-06	361141	5:158204425:A:G
rs12332693	5	158227898	A	G	0.451601	0.0012235	0.000253868	1.44e-06	361141	5:158227898:G:A
rs1432679	5	158244083	T	C	0.446994	0.00120018	0.000253878	2.28e-06	361141	5:158244083:C:T
rs17056534	5	158502378	T	C	0.185876	0.00180019	0.000336149	8.55e-08	361141	5:158502378:C:T
rs6896438	5	158547876	G	C	0.412357	0.00178936	0.000259808	5.7e-12	361141	5:158547876:C:G
rs270659	5	158560842	C	T	0.180579	0.00178244	0.000328372	5.7e-08	361141	5:158560842:T:C
rs270658	5	158561717	C	T	0.198451	0.00181028	0.000316939	1.12e-08	361141	5:158561717:T:C
rs140589473	5	158567662	C	T	0.16559	0.00234587	0.000340624	5.71e-12	361141	5:158567662:T:C
rs2546779	5	158570754	A	G	0.180351	0.00176761	0.000328581	7.47e-08	361141	5:158570754:G:A
rs12186734	5	158581236	C	T	0.166281	0.00234608	0.000339176	4.62e-12	361141	5:158581236:T:C
rs115254282	5	158591510	T	C	0.0216111	0.00561969	0.000924408	1.21e-09	361141	5:158591510:C:T
rs13178603	5	158592015	C	G	0.193871	0.00172561	0.000319007	6.33e-08	361141	5:158592015:G:C
rs13165660	5	158592151	C	T	0.19601	0.00170705	0.00031801	7.97e-08	361141	5:158592151:T:C
rs7718670	5	158593373	C	T	0.247191	-0.00207996	0.000292265	1.11e-12	361141	5:158593373:T:C
rs17719770	5	158596989	C	T	0.166255	0.00233653	0.000339067	5.55e-12	361141	5:158596989:T:C
rs11135052	5	158598381	T	C	0.166815	0.00232216	0.000338895	7.29e-12	361141	5:158598381:C:T
rs12188266	5	158598963	G	A	0.16606	0.00234848	0.000339246	4.44e-12	361141	5:158598963:A:G
rs13158488	5	158603271	C	T	0.19416	0.00172114	0.000318933	6.8e-08	361141	5:158603271:T:C
rs1473247	5	158603571	C	T	0.248979	-0.00207328	0.00029125	1.09e-12	361141	5:158603571:T:C
rs17720062	5	158604384	G	A	0.166253	0.00233614	0.000339031	5.56e-12	361141	5:158604384:A:G
rs17663721	5	158604640	C	T	0.194243	0.00172167	0.000318773	6.63e-08	361141	5:158604640:T:C
rs10076782	5	158604963	A	G	0.248536	-0.00207881	0.000291421	9.81e-13	361141	5:158604963:G:A
rs72813991	5	158605587	C	T	0.166252	0.00233611	0.000339028	5.56e-12	361141	5:158605587:T:C
rs34175829	5	158608880	C	T	0.194248	0.00172175	0.000318788	6.63e-08	361141	5:158608880:T:C
rs55931437	5	158609616	C	T	0.166255	0.00233617	0.000339035	5.56e-12	361141	5:158609616:T:C
rs112027369	5	158615357	A	G	0.03248	0.00483857	0.000745209	8.43e-11	361141	5:158615357:G:A
rs72813994	5	158616403	A	C	0.165688	0.00235036	0.000339701	4.56e-12	361141	5:158616403:C:A
rs36070529	5	158619835	A	G	0.201709	0.00202304	0.000314161	1.2e-10	361141	5:158619835:G:A
rs72813995	5	158620521	T	C	0.1657	0.00234622	0.000339651	4.93e-12	361141	5:158620521:C:T
rs55801554	5	158622532	A	C	0.245444	-0.00206591	0.000293283	1.87e-12	361141	5:158622532:C:A
rs6888950	5	158624751	G	T	0.246572	-0.00203751	0.000292662	3.36e-12	361141	5:158624751:T:G
rs17663989	5	158626111	C	T	0.165841	0.00234263	0.00033952	5.22e-12	361141	5:158626111:T:C
rs72813999	5	158628193	A	C	0.165828	0.00233178	0.000339525	6.53e-12	361141	5:158628193:C:A
rs57720492	5	158628703	G	A	0.168186	0.00227452	0.000337817	1.66e-11	361141	5:158628703:A:G
rs10515777	5	158632567	A	G	0.165701	0.0023411	0.000339642	5.48e-12	361141	5:158632567:G:A
rs56111660	5	158642064	A	T	0.247611	-0.00203018	0.000292468	3.88e-12	361141	5:158642064:T:A
rs72814002	5	158642641	C	G	0.166093	0.00232036	0.000339378	8.09e-12	361141	5:158642641:G:C
rs2901184	5	158652395	A	G	0.247399	-0.00201556	0.00029266	5.71e-12	361141	5:158652395:G:A
rs17720568	5	158652489	C	T	0.166235	0.00229092	0.000339311	1.46e-11	361141	5:158652489:T:C
rs72815808	5	158655410	C	T	0.166141	0.0022981	0.000339469	1.29e-11	361141	5:158655410:T:C
rs7713934	5	158656638	T	G	0.2014	0.00200319	0.000315056	2.04e-10	361141	5:158656638:G:T
rs72815811	5	158657816	A	G	0.166135	0.00229827	0.000339581	1.31e-11	361141	5:158657816:G:A
rs68091777	5	158659563	A	G	0.305004	0.00129262	0.000274351	2.46e-06	361141	5:158659563:G:A
rs254852	5	158663794	T	A	0.205129	0.00218304	0.000313371	3.26e-12	361141	5:158663794:A:T
rs12522374	5	158664704	A	G	0.306592	0.00127663	0.000274072	3.19e-06	361141	5:158664704:G:A
rs3910209	5	158665251	T	C	0.306643	0.0012735	0.000274067	3.37e-06	361141	5:158665251:C:T
rs17056629	5	158666110	G	C	0.306654	0.00127268	0.000274072	3.42e-06	361141	5:158666110:C:G
rs254850	5	158666731	T	C	0.204884	0.00219569	0.000313688	2.57e-12	361141	5:158666731:C:T
rs2195932	5	158668067	T	C	0.306689	0.00127044	0.000274098	3.57e-06	361141	5:158668067:C:T
rs3898897	5	158668488	G	A	0.306648	0.00127182	0.000274097	3.48e-06	361141	5:158668488:A:G
rs4100168	5	158668663	A	G	0.306652	0.00127163	0.000274097	3.5e-06	361141	5:158668663:G:A
rs36048708	5	158669001	A	G	0.177243	-0.00161426	0.000331783	1.14e-06	361141	5:158669001:G:A
rs66680407	5	158670741	G	A	0.30666	0.0012701	0.000274119	3.6e-06	361141	5:158670741:A:G
rs3846686	5	158673949	G	C	0.177196	-0.00161923	0.000331928	1.07e-06	361141	5:158673949:C:G
rs254839	5	158675143	A	T	0.205292	0.00218848	0.00031344	2.91e-12	361141	5:158675143:T:A
rs13179203	5	158676722	A	G	0.177205	-0.00162015	0.000331965	1.06e-06	361141	5:158676722:G:A
rs17664636	5	158678059	C	T	0.177217	-0.00161636	0.000332104	1.13e-06	361141	5:158678059:T:C
rs56336983	5	158681626	C	T	0.330209	0.00145921	0.000269566	6.2e-08	361141	5:158681626:T:C
rs11738665	5	158684665	T	C	0.319366	0.00136694	0.00026987	4.08e-07	361141	5:158684665:C:T
rs66799022	5	158686569	A	G	0.319387	0.00136065	0.000269707	4.54e-07	361141	5:158686569:G:A
rs11744690	5	158687153	C	T	0.319389	0.00134102	0.000269784	6.67e-07	361141	5:158687153:T:C
rs254836	5	158687404	T	C	0.187502	0.00261323	0.000323443	6.53e-16	361141	5:158687404:C:T
rs55712647	5	158689110	C	T	0.319191	0.00134784	0.000269788	5.86e-07	361141	5:158689110:T:C
rs10866711	5	158691810	C	T	0.187468	-0.00258709	0.000323372	1.24e-15	361141	5:158691810:T:C
rs10434696	5	158698668	A	C	0.319151	0.00135875	0.000269838	4.77e-07	361141	5:158698668:C:A
rs11745659	5	158699263	G	A	0.319151	0.00135867	0.000269841	4.78e-07	361141	5:158699263:A:G
rs62378744	5	158700567	G	A	0.31912	0.0013602	0.000269852	4.64e-07	361141	5:158700567:A:G
rs10515781	5	158701364	T	C	0.319149	0.0013585	0.000269846	4.8e-07	361141	5:158701364:C:T
rs6887080	5	158708065	G	A	0.31911	0.00135965	0.00026987	4.7e-07	361141	5:158708065:A:G
rs112226814	5	158708829	G	A	0.0154949	0.00554301	0.00103256	7.96e-08	361141	5:158708829:A:G
rs10042630	5	158710768	T	A	0.18747	-0.00259547	0.00032333	9.99e-16	361141	5:158710768:A:T
rs4921209	5	158711219	G	A	0.319101	0.00136021	0.0002699	4.67e-07	361141	5:158711219:A:G
rs111764671	5	158713672	A	G	0.0155153	0.00555091	0.00103147	7.39e-08	361141	5:158713672:G:A
rs78941123	5	158714459	C	G	0.315243	0.00134842	0.000271844	7.04e-07	361141	5:158714459:G:C
rs75245398	5	158714460	A	T	0.315243	0.00134842	0.000271844	7.04e-07	361141	5:158714460:T:A
rs80112838	5	158714461	C	G	0.315243	0.00134842	0.000271844	7.04e-07	361141	5:158714461:G:C
rs10056599	5	158722910	G	T	0.194787	-0.00269469	0.000318567	2.71e-17	361141	5:158722910:T:G
rs28409559	5	158723294	A	G	0.194838	-0.0026984	0.000318527	2.43e-17	361141	5:158723294:G:A
rs4921463	5	158726331	A	G	0.31919	0.00135335	0.000270215	5.49e-07	361141	5:158726331:G:A
rs1549922	5	158731548	A	G	0.491024	-0.00271682	0.000252541	5.49e-27	361141	5:158731548:G:A
rs4921213	5	158733619	A	G	0.490916	-0.00271302	0.000252589	6.6e-27	361141	5:158733619:G:A
rs10072923	5	158735776	C	T	0.194707	-0.00269377	0.000318742	2.89e-17	361141	5:158735776:T:C
rs2853696	5	158744660	C	T	0.188219	-0.00260039	0.000322937	8.15e-16	361141	5:158744660:T:C
rs112377695	5	158748012	T	C	0.194282	-0.00268461	0.000318904	3.84e-17	361141	5:158748012:C:T
rs2853695	5	158748376	T	C	0.268192	-0.00142223	0.000297523	1.75e-06	361141	5:158748376:C:T
rs3213097	5	158748679	T	A	0.19429	-0.0026822	0.000318859	4.05e-17	361141	5:158748679:A:T
rs3181216	5	158752978	T	A	0.317704	0.00128532	0.000270974	2.1e-06	361141	5:158752978:A:T
rs3212217	5	158755130	G	C	0.194216	-0.00267982	0.000319492	4.97e-17	361141	5:158755130:C:G
rs730690	5	158756166	A	G	0.19203	-0.00266723	0.000321818	1.16e-16	361141	5:158756166:G:A
rs6873335	5	158756791	T	C	0.191659	-0.00268718	0.000322453	7.87e-17	361141	5:158756791:C:T
rs2546890	5	158759900	G	A	0.480098	-0.00256906	0.000251933	2.05e-24	361141	5:158759900:A:G
rs148653348	5	158763058	T	C	0.0171246	0.0064954	0.000995743	6.89e-11	361141	5:158763058:C:T
rs7709212	5	158764177	C	T	0.331875	-0.00260443	0.000268939	3.55e-22	361141	5:158764177:T:C
rs62377586	5	158766022	A	G	0.327987	-0.00267064	0.00026962	3.98e-23	361141	5:158766022:G:A
rs11135059	5	158771337	A	G	0.328681	-0.00261965	0.000268818	1.95e-22	361141	5:158771337:G:A
rs4921485	5	158771819	T	C	0.328672	-0.00261503	0.000268835	2.32e-22	361141	5:158771819:C:T
rs9968642	5	158782689	A	G	0.328564	-0.00260549	0.000268626	3.05e-22	361141	5:158782689:G:A
rs532147704	5	158784625	T	C	0.00266181	0.0149336	0.00260445	9.82e-09	361141	5:158784625:C:T
rs6556412	5	158787385	A	G	0.328683	-0.0025881	0.000268303	5.13e-22	361141	5:158787385:G:A
rs6861973	5	158797632	C	T	0.328719	-0.00259583	0.000268386	3.99e-22	361141	5:158797632:T:C
rs6864071	5	158801187	A	G	0.328667	-0.00258741	0.000268402	5.45e-22	361141	5:158801187:G:A
rs4413517	5	158802443	T	C	0.328665	-0.00258993	0.000268424	5.01e-22	361141	5:158802443:C:T
rs6897260	5	158803086	G	A	0.320953	-0.0017734	0.000270231	5.3e-11	361141	5:158803086:A:G
rs1592975	5	158803228	A	G	0.170211	-0.0030641	0.00033573	7.1e-20	361141	5:158803228:G:A
rs4921224	5	158804182	T	C	0.328649	-0.00258912	0.000268436	5.18e-22	361141	5:158804182:C:T
rs4379175	5	158804928	T	G	0.328648	-0.00258874	0.000268436	5.25e-22	361141	5:158804928:G:T
rs141118334	5	158807346	C	T	0.1278	0.00275089	0.000384253	8.14e-13	361141	5:158807346:T:C
rs138384115	5	158812487	G	T	0.115728	-0.00210871	0.000410689	2.83e-07	361141	5:158812487:T:G
rs12522665	5	158818240	T	C	0.31554	-0.00246104	0.000271275	1.17e-19	361141	5:158818240:C:T
rs10060969	5	158820061	C	T	0.315333	-0.00244941	0.000271285	1.74e-19	361141	5:158820061:T:C
rs7704367	5	158821493	C	A	0.315707	-0.00244013	0.000271222	2.33e-19	361141	5:158821493:A:C
rs6887695	5	158822645	C	G	0.315309	-0.00244277	0.000271285	2.18e-19	361141	5:158822645:G:C
rs56020020	5	158827534	C	T	0.431945	-0.00157652	0.000260448	1.42e-09	361141	5:158827534:T:C
rs747495	5	158828225	G	A	0.430494	-0.00153584	0.000260094	3.53e-09	361141	5:158828225:A:G
rs2013718	5	158828480	A	G	0.426953	-0.00151908	0.000260432	5.45e-09	361141	5:158828480:G:A
rs60689680	5	158834367	T	G	0.341941	-0.00189216	0.000265903	1.11e-12	361141	5:158834367:G:T
rs12655757	5	158836581	T	C	0.341785	-0.00186643	0.000266584	2.54e-12	361141	5:158836581:C:T
rs12651787	5	158839745	C	T	0.354416	-0.00176935	0.00026482	2.37e-11	361141	5:158839745:T:C
rs6888061	5	158843253	C	T	0.343375	-0.00176829	0.000267374	3.76e-11	361141	5:158843253:T:C
rs58368531	5	158844232	A	G	0.343843	-0.00177031	0.000266983	3.34e-11	361141	5:158844232:G:A
rs72802188	5	158846606	T	C	0.332544	-0.00181696	0.00026902	1.44e-11	361141	5:158846606:C:T
rs4921496	5	158848071	C	T	0.257894	-0.00278079	0.000288361	5.27e-22	361141	5:158848071:T:C
rs11743870	5	158849200	A	G	0.333293	-0.00179679	0.000268926	2.37e-11	361141	5:158849200:G:A
rs10155584	5	158849636	A	G	0.333308	-0.00179728	0.000268937	2.35e-11	361141	5:158849636:G:A
rs4921227	5	158849837	G	A	0.333274	-0.0017958	0.000268956	2.44e-11	361141	5:158849837:A:G
rs4921500	5	158850513	G	A	0.267083	-0.00277231	0.000284919	2.26e-22	361141	5:158850513:A:G
rs4921228	5	158856513	A	C	0.332469	-0.00176242	0.000269516	6.19e-11	361141	5:158856513:C:A
rs57460247	5	158859605	A	G	0.23975	-0.00190923	0.000300194	2.02e-10	361141	5:158859605:G:A
rs6895764	5	158862213	G	T	0.180088	0.00300393	0.000332604	1.7e-19	361141	5:158862213:T:G
rs2161417	5	158862238	T	G	0.358303	0.00196932	0.000267329	1.75e-13	361141	5:158862238:G:T
rs12653520	5	158863249	T	C	0.433324	-0.00117877	0.000254313	3.57e-06	361141	5:158863249:C:T
rs73818525	5	158863387	T	C	0.067439	0.00426085	0.000524901	4.78e-16	361141	5:158863387:C:T
rs12513791	5	158867552	A	G	0.0741926	0.00349435	0.00048063	3.59e-13	361141	5:158867552:G:A
rs115775529	5	158875977	G	A	0.0178222	0.00514334	0.00100144	2.81e-07	361141	5:158875977:A:G
rs112581029	5	158878381	A	G	0.073508	0.00362332	0.000484224	7.3e-14	361141	5:158878381:G:A
rs12516325	5	158879190	C	T	0.317759	-0.00130621	0.000271534	1.51e-06	361141	5:158879190:T:C
rs6882695	5	158881497	A	C	0.316032	-0.00134477	0.000271722	7.46e-07	361141	5:158881497:C:A
rs17056764	5	158883673	C	A	0.0747852	0.00349297	0.000479405	3.2e-13	361141	5:158883673:A:C
rs2421184	5	158886939	G	A	0.356794	-0.0012087	0.000263502	4.5e-06	361141	5:158886939:A:G
rs74955626	5	158889625	C	G	0.0747402	0.00345821	0.000479588	5.57e-13	361141	5:158889625:G:C
rs79445075	5	158889684	G	T	0.0747401	0.0034583	0.000479594	5.57e-13	361141	5:158889684:T:G
rs6884049	5	158904737	C	G	0.0748478	0.00347289	0.000480918	5.16e-13	361141	5:158904737:G:C
rs77115001	5	158906399	T	G	0.0746183	0.00342263	0.000482241	1.27e-12	361141	5:158906399:G:T
rs6887065	5	158907648	C	T	0.235457	0.00165436	0.000298321	2.93e-08	361141	5:158907648:T:C
rs7727104	5	158944266	G	A	0.239977	-0.00143052	0.00030449	2.63e-06	361141	5:158944266:A:G
rs373674546	5	167689216	C	A	5.43e-09	251.488	27.305	3.27e-20	361141	5:167689216:A:C
rs36052924	5	168149315	T	C	8.75e-06	0.353405	0.0693708	3.5e-07	361141	5:168149315:C:T
rs576872319	5	175731356	G	A	2.22e-06	0.96835	0.106103	7.11e-20	361141	5:175731356:A:G
rs545538511	5	176072160	T	C	8.69e-08	26.9948	4.55122	3.01e-09	361141	5:176072160:C:T
rs116683383	5	179227040	C	T	4.59e-06	0.759568	0.142965	1.08e-07	361141	5:179227040:T:C
rs200084488	5	179260579	C	T	4.89e-08	54.2399	9.1025	2.54e-09	361141	5:179260579:T:C
rs150156274	5	180582306	A	G	3.12e-06	1.90242	0.306317	5.28e-10	361141	5:180582306:G:A
rs140073247	6	2890418	G	A	5.97e-06	0.424382	0.0793244	8.8e-08	361141	6:2890418:A:G
rs141823665	6	3751747	T	C	1.51e-06	1.62652	0.188612	6.51e-18	361141	6:3751747:C:T
rs149594953	6	12120290	T	C	1.46e-06	3.32751	0.714723	3.23e-06	361141	6:12120290:C:T
rs192949536	6	15115930	C	T	0.00107315	0.0217387	0.00418606	2.07e-07	361141	6:15115930:T:C
rs187761329	6	15268509	G	T	0.00139074	0.0199642	0.00355333	1.93e-08	361141	6:15268509:T:G
rs112888462	6	25431292	G	T	0.00270402	0.0133489	0.00244707	4.9e-08	361141	6:25431292:T:G
rs112197727	6	25462447	A	G	0.00272446	0.0134561	0.00244352	3.66e-08	361141	6:25462447:G:A
rs188330301	6	25464124	T	C	0.00305517	0.0130477	0.00238956	4.76e-08	361141	6:25464124:C:T
rs113553111	6	25468448	A	G	0.00276923	0.0138327	0.00242633	1.19e-08	361141	6:25468448:G:A
rs59710518	6	25471853	A	G	0.00278399	0.0138531	0.00242464	1.11e-08	361141	6:25471853:G:A
rs111527110	6	25472118	G	A	0.00278021	0.0138537	0.00242264	1.08e-08	361141	6:25472118:A:G
rs7453991	6	25510648	C	T	0.00196968	-0.018977	0.00292984	9.36e-11	361141	6:25510648:T:C
rs193088846	6	25526163	T	C	0.00110798	0.0215217	0.00416569	2.39e-07	361141	6:25526163:C:T
rs111631367	6	25548922	C	A	0.00178512	0.0218865	0.00318422	6.28e-12	361141	6:25548922:A:C
rs111818546	6	25554551	G	A	0.00192704	0.0203583	0.00299288	1.03e-11	361141	6:25554551:A:G
rs112825079	6	25561425	A	G	0.00185391	0.0208863	0.00310452	1.73e-11	361141	6:25561425:G:A
rs556731644	6	25581666	T	C	9.23e-08	18.5914	2.06416	2.13e-19	361141	6:25581666:C:T
rs113431038	6	25593147	T	C	0.00191046	0.0206914	0.0030129	6.54e-12	361141	6:25593147:C:T
rs112470507	6	25619146	T	G	0.00189025	0.0211069	0.00303203	3.38e-12	361141	6:25619146:G:T
rs549923317	6	25670010	T	C	0.00156586	0.0160458	0.00335001	1.67e-06	361141	6:25670010:C:T
rs113589899	6	25684587	A	G	0.00206336	0.0181958	0.00290066	3.55e-10	361141	6:25684587:G:A
rs6918310	6	25687625	A	C	0.00243829	0.0164032	0.00260348	2.97e-10	361141	6:25687625:C:A
rs112249852	6	25698971	C	G	0.00225262	0.0178556	0.00275635	9.31e-11	361141	6:25698971:G:C
rs112854789	6	25701879	A	G	0.00219462	0.017905	0.00278647	1.31e-10	361141	6:25701879:G:A
rs113127107	6	25754331	G	C	0.0021522	0.018656	0.00283208	4.48e-11	361141	6:25754331:C:G
rs112918891	6	25831553	A	T	0.0021977	0.0177374	0.00274942	1.11e-10	361141	6:25831553:T:A
rs113143063	6	25840665	C	T	0.00212114	0.018145	0.00286944	2.56e-10	361141	6:25840665:T:C
rs77940014	6	25854546	T	C	0.00233797	0.0166094	0.00262672	2.56e-10	361141	6:25854546:C:T
rs112582533	6	25866592	T	C	0.00236367	0.0165279	0.00259821	2e-10	361141	6:25866592:C:T
rs564655346	6	25928958	A	G	0.00185074	0.0170578	0.00322116	1.19e-07	361141	6:25928958:G:A
rs111409167	6	25929588	A	G	0.00226508	0.0170507	0.00271944	3.62e-10	361141	6:25929588:G:A
rs111947808	6	25982472	T	C	0.00244224	0.016007	0.00257196	4.86e-10	361141	6:25982472:C:T
rs141232841	6	25983497	A	C	2.01e-06	0.96761	0.105741	5.68e-20	361141	6:25983497:C:A
rs113324297	6	25985996	A	G	0.00344377	0.00988865	0.00215595	4.5e-06	361141	6:25985996:G:A
rs188138140	6	26007802	G	A	0.00145299	0.0185998	0.00350007	1.07e-07	361141	6:26007802:A:G
rs574056131	6	26034462	T	G	0.00133434	0.0202514	0.00374517	6.4e-08	361141	6:26034462:G:T
rs113523214	6	26055031	T	C	0.00334568	0.0100612	0.00218022	3.94e-06	361141	6:26055031:C:T
rs528243913	6	26055707	C	T	0.0012463	0.0207599	0.00377438	3.8e-08	361141	6:26055707:T:C
rs111255470	6	26058990	A	G	0.00231886	0.016874	0.00263698	1.57e-10	361141	6:26058990:G:A
rs184369686	6	26068672	T	C	0.00237618	0.0163044	0.00258413	2.8e-10	361141	6:26068672:C:T
rs112646627	6	26071489	T	A	0.00237613	0.0163046	0.00258413	2.8e-10	361141	6:26071489:A:T
rs113295065	6	26082782	C	T	0.00237412	0.016325	0.00258487	2.69e-10	361141	6:26082782:T:C
rs112552602	6	26096361	G	A	0.00237339	0.01633	0.00258514	2.67e-10	361141	6:26096361:A:G
rs113641425	6	26102362	A	G	0.00237303	0.0163806	0.00258545	2.37e-10	361141	6:26102362:G:A
rs111658481	6	26111563	T	C	0.00236989	0.0164265	0.00258823	2.2e-10	361141	6:26111563:C:T
rs112965551	6	26116836	A	G	0.0023911	0.016196	0.00258177	3.54e-10	361141	6:26116836:G:A
rs112646239	6	26116839	A	G	0.00239114	0.0161958	0.00258177	3.54e-10	361141	6:26116839:G:A
rs113891757	6	26116975	A	G	0.00239208	0.0161845	0.00258182	3.65e-10	361141	6:26116975:G:A
rs111396031	6	26120159	A	C	0.0024156	0.0158386	0.0025633	6.46e-10	361141	6:26120159:C:A
rs113940134	6	26120196	G	C	0.00241409	0.0158561	0.00256403	6.26e-10	361141	6:26120196:C:G
rs112692109	6	26124442	C	T	0.00241487	0.0158418	0.0025637	6.45e-10	361141	6:26124442:T:C
rs112715949	6	26129861	T	A	0.00241376	0.0159034	0.0025655	5.69e-10	361141	6:26129861:A:T
rs184731659	6	26137190	T	A	0.00235993	0.0164907	0.00261898	3.05e-10	361141	6:26137190:A:T
rs112594153	6	26140725	G	T	0.00236896	0.0168221	0.0026395	1.85e-10	361141	6:26140725:T:G
rs111380779	6	26170878	C	T	0.00259715	0.0165106	0.002632	3.55e-10	361141	6:26170878:T:C
rs113414054	6	26184733	T	C	0.00244646	0.0171717	0.00262765	6.37e-11	361141	6:26184733:C:T
rs181167459	6	26257555	G	A	0.00275793	0.0154285	0.00266633	7.2e-09	361141	6:26257555:A:G
rs185814703	6	26309463	A	G	0.0014966	0.0175203	0.00342013	3.01e-07	361141	6:26309463:G:A
rs112987998	6	26338747	A	C	0.00260742	0.0179226	0.00252355	1.23e-12	361141	6:26338747:C:A
rs4711107	6	26342749	C	T	0.298442	-0.00126985	0.000277373	4.69e-06	361141	6:26342749:T:C
rs149207324	6	26358865	T	C	0.00275377	0.0163466	0.00247743	4.17e-11	361141	6:26358865:C:T
rs66972160	6	26359306	C	T	0.40966	-0.00145922	0.000256241	1.24e-08	361141	6:26359306:T:C
rs12199613	6	26367218	T	C	0.390845	-0.00125762	0.000258229	1.12e-06	361141	6:26367218:C:T
rs9688946	6	26367445	A	C	0.39059	-0.00124883	0.000258281	1.33e-06	361141	6:26367445:C:A
rs2073526	6	26374658	A	G	0.443039	-0.00130635	0.00025391	2.68e-07	361141	6:26374658:G:A
rs112185552	6	26377379	T	A	0.0028074	0.0166016	0.00244647	1.15e-11	361141	6:26377379:A:T
rs9467732	6	26379440	T	A	0.308201	-0.0012487	0.000273369	4.93e-06	361141	6:26379440:A:T
rs116855140	6	26379606	C	T	0.01255	0.00701199	0.00117167	2.17e-09	361141	6:26379606:T:C
rs9467736	6	26380032	G	A	0.308208	-0.00125636	0.000273237	4.27e-06	361141	6:26380032:A:G
rs2237234	6	26391394	A	G	0.294906	-0.00127832	0.000276307	3.72e-06	361141	6:26391394:G:A
rs7356988	6	26396727	T	G	0.424551	-0.0012772	0.00025518	5.59e-07	361141	6:26396727:G:T
rs12663780	6	26397573	C	T	0.424581	-0.00127818	0.000255198	5.49e-07	361141	6:26397573:T:C
rs3799379	6	26404694	T	C	0.427948	-0.00133207	0.000254923	1.74e-07	361141	6:26404694:C:T
rs10456045	6	26404958	A	G	0.305753	-0.00137897	0.000273528	4.62e-07	361141	6:26404958:G:A
rs3208733	6	26414425	T	C	0.426852	-0.00133287	0.000254876	1.7e-07	361141	6:26414425:C:T
rs742090	6	26415637	C	A	0.47614	-0.00117344	0.000252417	3.34e-06	361141	6:26415637:A:C
rs138003661	6	26420724	G	A	0.00353983	0.0134002	0.00213448	3.43e-10	361141	6:26420724:A:G
rs4320356	6	26423560	T	C	0.425914	-0.00133855	0.000254964	1.52e-07	361141	6:26423560:C:T
rs112870483	6	26431952	T	C	0.00351165	0.013569	0.00218038	4.88e-10	361141	6:26431952:C:T
rs1624440	6	26433329	A	G	0.47788	-0.00119757	0.000252172	2.04e-06	361141	6:26433329:G:A
rs9379874	6	26440429	T	A	0.425446	-0.00133978	0.000254758	1.45e-07	361141	6:26440429:A:T
rs3846845	6	26444915	A	G	0.425149	-0.0013163	0.000254817	2.4e-07	361141	6:26444915:G:A
rs3846846	6	26445039	G	A	0.425288	-0.00131487	0.000254794	2.46e-07	361141	6:26445039:A:G
rs9393725	6	26485779	G	T	0.0127574	0.0071523	0.0011236	1.95e-10	361141	6:26485779:T:G
rs9358950	6	26487085	T	C	0.00941043	0.00784558	0.00131009	2.12e-09	361141	6:26487085:C:T
rs9379883	6	26513067	C	T	0.0144124	0.00639772	0.00105839	1.5e-09	361141	6:26513067:T:C
rs9379884	6	26513410	T	C	0.0151671	0.00609324	0.00103111	3.44e-09	361141	6:26513410:C:T
rs9379888	6	26526994	A	G	0.0155464	0.00593662	0.00101839	5.57e-09	361141	6:26526994:G:A
rs77912281	6	26535463	G	C	0.0155472	0.00593511	0.00101839	5.62e-09	361141	6:26535463:C:G
rs112049905	6	26587169	A	G	0.00351968	0.0135087	0.00212894	2.22e-10	361141	6:26587169:G:A
rs111797336	6	26597805	G	C	0.00351745	0.0135272	0.00212914	2.11e-10	361141	6:26597805:C:G
rs113644753	6	26604112	G	C	0.00351981	0.0135213	0.00212843	2.12e-10	361141	6:26604112:C:G
rs111275185	6	26607650	A	G	0.00352813	0.0135052	0.00212397	2.04e-10	361141	6:26607650:G:A
rs192465889	6	26618149	C	A	0.00261593	0.0128109	0.00260843	9.05e-07	361141	6:26618149:A:C
rs113059547	6	26653519	G	A	0.00354245	0.013415	0.00211718	2.36e-10	361141	6:26653519:A:G
rs113076542	6	26657788	C	T	0.00354507	0.0133983	0.0021162	2.43e-10	361141	6:26657788:T:C
rs112524269	6	26681269	C	T	0.00259269	0.012053	0.00256028	2.51e-06	361141	6:26681269:T:C
rs117078690	6	26687221	A	G	0.0165822	0.00567783	0.000998036	1.28e-08	361141	6:26687221:G:A
rs369242050	6	26691855	T	C	0.00344844	0.0138188	0.00217108	1.96e-10	361141	6:26691855:C:T
rs111968070	6	26699463	A	G	0.00349138	0.0132868	0.00217165	9.47e-10	361141	6:26699463:G:A
rs62394784	6	26739916	A	G	0.00270814	0.0117302	0.00250119	2.73e-06	361141	6:26739916:G:A
rs150987431	6	26748873	T	C	0.0261905	0.0050546	0.000875338	7.73e-09	361141	6:26748873:C:T
rs146729297	6	26753627	G	T	0.0253492	0.00487893	0.000878114	2.76e-08	361141	6:26753627:T:G
rs111612490	6	26761906	T	A	0.00355007	0.0133898	0.00211552	2.47e-10	361141	6:26761906:A:T
rs1554157904	6	26763320	C	T	0.0209676	0.0055974	0.000890409	3.25e-10	361141	6:26763320:T:C
rs1554160891	6	26774492	C	T	0.0334859	0.00466221	0.000705487	3.89e-11	361141	6:26774492:T:C
rs7770722	6	26799210	A	G	0.0372384	0.0055916	0.000670103	7.18e-17	361141	6:26799210:G:A
rs116794069	6	26807209	T	C	0.022739	0.00496633	0.000846241	4.4e-09	361141	6:26807209:C:T
rs185035160	6	26807438	T	A	0.038683	0.00362173	0.000699759	2.27e-07	361141	6:26807438:A:T
rs139406861	6	26808394	C	T	0.022421	0.00483679	0.000852574	1.4e-08	361141	6:26808394:T:C
rs145036450	6	26809567	C	T	0.0215585	0.00456659	0.000869094	1.49e-07	361141	6:26809567:T:C
rs113581250	6	26811809	C	A	0.00345025	0.0139269	0.00217563	1.54e-10	361141	6:26811809:A:C
rs186298127	6	26816910	G	A	0.016075	0.00611858	0.00101062	1.41e-09	361141	6:26816910:A:G
rs9379935	6	26829830	G	A	0.0372002	0.00556641	0.000667948	7.87e-17	361141	6:26829830:A:G
rs145316935	6	26840935	C	G	0.0442558	0.00298693	0.000636064	2.65e-06	361141	6:26840935:G:C
rs6912917	6	26841207	C	T	0.0369836	0.00560579	0.000668575	5.1e-17	361141	6:26841207:T:C
rs145575410	6	26844850	C	T	0.0402958	0.00314233	0.000677202	3.48e-06	361141	6:26844850:T:C
rs10946858	6	26849915	A	G	0.0146909	0.00648134	0.00104897	6.47e-10	361141	6:26849915:G:A
rs142456016	6	26850782	A	G	0.00353624	0.0134317	0.00212596	2.65e-10	361141	6:26850782:G:A
rs548647422	6	26854016	T	C	0.00344168	0.0139731	0.00217757	1.39e-10	361141	6:26854016:C:T
rs113603665	6	26854515	A	G	0.00353398	0.0134356	0.00212729	2.69e-10	361141	6:26854515:G:A
rs144977683	6	26854531	G	A	0.0217915	0.00464714	0.00086682	8.28e-08	361141	6:26854531:A:G
rs9766754	6	26861038	C	T	0.0145203	0.00652322	0.00105446	6.17e-10	361141	6:26861038:T:C
rs374796091	6	26866115	A	G	0.00634572	0.00829597	0.00169696	1.02e-06	361141	6:26866115:G:A
rs542000290	6	26875342	T	C	0.00372137	0.0131965	0.00211424	4.33e-10	361141	6:26875342:C:T
rs143992976	6	26879200	A	G	0.0224725	0.00485419	0.00085152	1.19e-08	361141	6:26879200:G:A
rs115460926	6	26887614	T	C	0.0224962	0.00490637	0.000851517	8.32e-09	361141	6:26887614:C:T
rs113560121	6	26907108	G	C	0.00356479	0.0133383	0.00211586	2.9e-10	361141	6:26907108:C:G
rs549785222	6	26915581	G	T	0.00355689	0.0133385	0.0021142	2.81e-10	361141	6:26915581:T:G
rs188586185	6	26930498	A	G	0.0216313	0.00463099	0.000869429	1e-07	361141	6:26930498:G:A
rs112141494	6	26938681	A	G	0.00353531	0.0134948	0.00213226	2.47e-10	361141	6:26938681:G:A
rs189622131	6	26941317	C	T	0.0227081	0.00482083	0.000847811	1.3e-08	361141	6:26941317:T:C
rs112618392	6	26945994	G	A	0.00353813	0.0134536	0.00212978	2.67e-10	361141	6:26945994:A:G
rs111817093	6	26947647	G	A	0.00353509	0.0134897	0.00213194	2.5e-10	361141	6:26947647:A:G
rs201788258	6	26950405	A	G	0.022732	0.00483368	0.000846939	1.15e-08	361141	6:26950405:G:A
rs112600489	6	26955870	G	A	0.00355536	0.0133331	0.00211378	2.83e-10	361141	6:26955870:A:G
rs115635353	6	26970762	T	C	0.0227499	0.00484023	0.000846072	1.06e-08	361141	6:26970762:C:T
rs111897624	6	26999994	G	A	0.00355431	0.0133443	0.00211421	2.76e-10	361141	6:26999994:A:G
rs111579483	6	27013435	A	G	0.0379215	0.00542993	0.00066035	1.99e-16	361141	6:27013435:G:A
rs371499027	6	27014722	G	A	0.0315273	0.00592413	0.000745472	1.92e-15	361141	6:27014722:A:G
rs12175532	6	27014723	A	G	0.0315273	0.00592413	0.000745472	1.92e-15	361141	6:27014723:G:A
rs148793457	6	27018126	T	G	0.0221014	0.00482433	0.000861357	2.13e-08	361141	6:27018126:G:T
rs111269638	6	27027435	C	T	0.00354919	0.0133723	0.00211525	2.59e-10	361141	6:27027435:T:C
rs112881213	6	27030691	T	C	0.00354772	0.0133815	0.0021156	2.53e-10	361141	6:27030691:C:T
rs146529460	6	27031567	T	C	0.016189	0.0061173	0.0010068	1.23e-09	361141	6:27031567:C:T
rs111414345	6	27048510	G	T	0.00355725	0.0133369	0.00211447	2.84e-10	361141	6:27048510:T:G
rs58223158	6	27052392	G	A	0.0356607	0.00369549	0.000681176	5.79e-08	361141	6:27052392:A:G
rs113727357	6	27059398	G	T	0.00355689	0.0133421	0.0021148	2.81e-10	361141	6:27059398:T:G
rs111885804	6	27064351	T	G	0.00355731	0.0133403	0.00211471	2.82e-10	361141	6:27064351:G:T
rs75922320	6	27071198	C	T	0.0228811	0.00499363	0.000843105	3.17e-09	361141	6:27071198:T:C
rs112798896	6	27074954	T	A	0.00355785	0.0133357	0.00211443	2.85e-10	361141	6:27074954:A:T
rs545093104	6	27093108	A	G	0.0028291	0.0144764	0.00248068	5.36e-09	361141	6:27093108:G:A
rs58602580	6	27099179	A	G	0.0348754	0.00384088	0.000687489	2.31e-08	361141	6:27099179:G:A
rs115363280	6	27099672	A	G	0.0229818	0.00504907	0.000841459	1.97e-09	361141	6:27099672:G:A
rs144813177	6	27102578	A	G	0.0221702	0.00496949	0.000858737	7.17e-09	361141	6:27102578:G:A
rs16894323	6	27113474	C	T	0.0230173	0.00513496	0.000840323	9.93e-10	361141	6:27113474:T:C
rs76649822	6	27123400	T	C	0.0348956	0.00390377	0.000687244	1.35e-08	361141	6:27123400:C:T
rs113544323	6	27131494	A	C	0.00355992	0.0136422	0.0021142	1.1e-10	361141	6:27131494:C:A
rs113275308	6	27133940	A	G	0.00355993	0.0136421	0.0021142	1.1e-10	361141	6:27133940:G:A
rs112887521	6	27134453	A	G	0.0348573	0.0039199	0.00068726	1.17e-08	361141	6:27134453:G:A
rs111284815	6	27150781	T	C	0.0035617	0.0136283	0.00211386	1.14e-10	361141	6:27150781:C:T
rs74820534	6	27152759	G	A	0.0232909	0.00514802	0.00083728	7.83e-10	361141	6:27152759:A:G
rs111936784	6	27153762	A	G	0.00413843	0.0111599	0.00196156	1.28e-08	361141	6:27153762:G:A
rs113980098	6	27153873	T	A	0.00367681	0.0131096	0.00208596	3.29e-10	361141	6:27153873:A:T
rs181617193	6	27158602	A	G	0.0115239	0.00632687	0.00119684	1.25e-07	361141	6:27158602:G:A
rs111456500	6	27160732	T	C	0.00367742	0.0131928	0.00208648	2.57e-10	361141	6:27160732:C:T
rs111550542	6	27170068	C	T	0.00414068	0.0111837	0.00195984	1.15e-08	361141	6:27170068:T:C
rs111582325	6	27171428	G	C	0.00368094	0.0131995	0.00208469	2.43e-10	361141	6:27171428:C:G
rs17737641	6	27174557	G	A	0.0336202	0.00402541	0.000700231	9e-09	361141	6:27174557:A:G
rs114537331	6	27176737	T	G	0.0258472	0.00373412	0.000796398	2.75e-06	361141	6:27176737:G:T
rs112747787	6	27177636	A	G	0.00370804	0.0130799	0.00207063	2.67e-10	361141	6:27177636:G:A
rs150186873	6	27182377	C	A	0.0336467	0.00403056	0.000699537	8.33e-09	361141	6:27182377:A:C
rs147217827	6	27184949	T	C	0.0337073	0.00406204	0.000699485	6.36e-09	361141	6:27184949:C:T
rs6902483	6	27186293	C	T	0.14789	0.0018965	0.00035469	8.95e-08	361141	6:27186293:T:C
rs9468011	6	27189730	T	C	0.147898	0.00189815	0.000354813	8.81e-08	361141	6:27189730:C:T
rs111619948	6	27190799	C	T	0.00371301	0.0130497	0.00206952	2.87e-10	361141	6:27190799:T:C
rs111292374	6	27190842	G	A	0.00439711	0.0107103	0.0019084	2e-08	361141	6:27190842:A:G
rs140527120	6	27191456	T	C	0.0359445	0.00408323	0.000677334	1.66e-09	361141	6:27191456:C:T
rs11965529	6	27194568	T	C	0.00503053	0.00854997	0.00177792	1.52e-06	361141	6:27194568:C:T
rs4713076	6	27195880	G	T	0.147426	0.00191928	0.000355134	6.51e-08	361141	6:27195880:T:G
rs9393794	6	27196773	A	G	0.147368	0.00191681	0.000355154	6.78e-08	361141	6:27196773:G:A
rs55658856	6	27197931	G	A	0.0274068	0.00471361	0.000773658	1.11e-09	361141	6:27197931:A:G
rs147656409	6	27198462	G	T	0.00371465	0.0130353	0.00206877	2.96e-10	361141	6:27198462:T:G
rs113213554	6	27200101	T	C	0.0038422	0.0125949	0.00203782	6.39e-10	361141	6:27200101:C:T
rs3800308	6	27201262	G	T	0.147924	0.00189358	0.000354672	9.35e-08	361141	6:27201262:T:G
rs4713077	6	27204247	C	G	0.147476	0.0019253	0.000355491	6.1e-08	361141	6:27204247:G:C
rs111502573	6	27205225	C	T	0.00371476	0.0130397	0.00206937	2.96e-10	361141	6:27205225:T:C
rs116471051	6	27205471	C	T	0.00518639	0.00823638	0.00175269	2.61e-06	361141	6:27205471:T:C
rs113125117	6	27206961	A	G	0.00357466	0.0136133	0.00212027	1.36e-10	361141	6:27206961:G:A
rs4711144	6	27208165	C	A	0.147614	0.00191404	0.000354921	6.94e-08	361141	6:27208165:A:C
rs112848996	6	27208529	C	T	0.00392947	0.0132253	0.00203955	8.92e-11	361141	6:27208529:T:C
rs3800311	6	27210585	G	A	0.134655	0.00223667	0.000368879	1.33e-09	361141	6:27210585:A:G
rs3800313	6	27210764	G	T	0.14829	0.00188922	0.000354248	9.66e-08	361141	6:27210764:T:G
rs11964003	6	27212988	A	T	0.148282	0.00188405	0.000354322	1.05e-07	361141	6:27212988:T:A
rs5030957	6	27214007	A	G	0.148248	0.00187084	0.000354514	1.31e-07	361141	6:27214007:G:A
rs5030961	6	27214839	A	G	0.0361205	0.00399852	0.000676949	3.49e-09	361141	6:27214839:G:A
rs5030962	6	27214841	T	A	0.0359585	0.00396048	0.000678932	5.44e-09	361141	6:27214841:A:T
rs114857023	6	27221047	T	C	0.0339117	0.00382715	0.000696337	3.88e-08	361141	6:27221047:C:T
rs112425037	6	27221467	A	G	0.00359979	0.013469	0.00211449	1.89e-10	361141	6:27221467:G:A
rs112640236	6	27226717	G	A	0.00361622	0.0133456	0.00210973	2.52e-10	361141	6:27226717:A:G
rs150207489	6	27226775	T	C	0.0284225	0.00425338	0.0007588	2.08e-08	361141	6:27226775:C:T
rs142138943	6	27228089	C	A	0.0285928	0.00425131	0.000757088	1.96e-08	361141	6:27228089:A:C
rs551250430	6	27228090	A	C	0.0285928	0.00425131	0.000757088	1.96e-08	361141	6:27228090:C:A
rs11757863	6	27228184	T	C	0.0541232	0.00292676	0.000556777	1.47e-07	361141	6:27228184:C:T
rs11758636	6	27229561	A	G	0.0526567	0.00287128	0.000564003	3.57e-07	361141	6:27229561:G:A
rs56138318	6	27231666	A	G	0.0339076	0.0038203	0.000696344	4.11e-08	361141	6:27231666:G:A
rs531154417	6	27234095	C	A	0.0026889	0.0139695	0.00251056	2.63e-08	361141	6:27234095:A:C
rs111947252	6	27236121	A	G	0.00360571	0.0134473	0.0021126	1.95e-10	361141	6:27236121:G:A
rs111419877	6	27238044	T	C	0.0036381	0.0134996	0.00209917	1.27e-10	361141	6:27238044:C:T
rs78334451	6	27243318	C	G	0.0176109	0.00608115	0.000958915	2.28e-10	361141	6:27243318:G:C
rs115091345	6	27245340	C	T	0.0343783	0.00372286	0.000691807	7.4e-08	361141	6:27245340:T:C
rs113809482	6	27246978	T	G	0.00364419	0.0139455	0.002102	3.26e-11	361141	6:27246978:G:T
rs74964897	6	27257992	T	C	0.041701	0.00322668	0.000641705	4.95e-07	361141	6:27257992:C:T
rs77493082	6	27258487	C	T	0.0982175	0.00242933	0.0004242	1.02e-08	361141	6:27258487:T:C
rs17687635	6	27259767	T	A	0.125803	0.00222832	0.000380906	4.92e-09	361141	6:27259767:A:T
rs76736394	6	27259792	C	T	0.0280053	0.00449928	0.000764713	4.02e-09	361141	6:27259792:T:C
rs111914362	6	27260643	T	C	0.00414973	0.0114788	0.00195861	4.61e-09	361141	6:27260643:C:T
rs78636194	6	27264880	A	C	0.104689	0.00287643	0.00041164	2.8e-12	361141	6:27264880:C:A
rs78762029	6	27266413	A	G	0.045544	0.00290586	0.00060761	1.73e-06	361141	6:27266413:G:A
rs148527163	6	27270890	G	T	0.00497739	0.0129496	0.001882	5.96e-12	361141	6:27270890:T:G
rs114231633	6	27275143	A	T	0.0455696	0.00294324	0.000606932	1.24e-06	361141	6:27275143:T:A
rs2893912	6	27288687	C	T	0.0041487	0.0114595	0.00195663	4.72e-09	361141	6:27288687:T:C
rs55797265	6	27290891	C	T	0.0986887	0.00251727	0.000422565	2.57e-09	361141	6:27290891:T:C
rs4145206	6	27291822	G	A	0.0984006	0.00251577	0.000423124	2.76e-09	361141	6:27291822:A:G
rs9461355	6	27295506	T	A	0.126163	0.00227766	0.000379873	2.03e-09	361141	6:27295506:A:T
rs9468064	6	27295930	A	G	0.12616	0.00227785	0.000379868	2.02e-09	361141	6:27295930:G:A
rs111840764	6	27295990	T	C	0.126169	0.0022777	0.00037987	2.02e-09	361141	6:27295990:C:T
rs9468065	6	27296145	A	T	0.126228	0.00228021	0.000379889	1.95e-09	361141	6:27296145:T:A
rs9468067	6	27296371	G	A	0.126164	0.00227728	0.000379856	2.04e-09	361141	6:27296371:A:G
rs9461357	6	27296512	T	C	0.126165	0.00228957	0.00037985	1.67e-09	361141	6:27296512:C:T
rs17739310	6	27296775	A	G	0.126175	0.00227906	0.000379955	2e-09	361141	6:27296775:G:A
rs144744748	6	27296894	A	G	0.0281093	0.0043853	0.000763243	9.17e-09	361141	6:27296894:G:A
rs75114027	6	27297043	C	T	0.126356	0.00227759	0.000380169	2.09e-09	361141	6:27297043:T:C
rs74293979	6	27297292	C	G	0.126385	0.00228002	0.000380399	2.05e-09	361141	6:27297292:G:C
rs9468068	6	27297875	A	G	0.130256	0.0021528	0.000376217	1.05e-08	361141	6:27297875:G:A
rs113738754	6	27300697	C	G	0.00380695	0.0132634	0.00204747	9.31e-11	361141	6:27300697:G:C
rs74838528	6	27300922	A	C	0.108983	0.00263433	0.000404594	7.47e-11	361141	6:27300922:C:A
rs9461362	6	27303927	T	C	0.138332	0.00230164	0.000365745	3.12e-10	361141	6:27303927:C:T
rs11753483	6	27304372	C	A	0.00396175	0.0130625	0.00200752	7.69e-11	361141	6:27304372:A:C
rs111391149	6	27310679	C	T	0.0039276	0.0130645	0.00201272	8.54e-11	361141	6:27310679:T:C
rs111544706	6	27310795	G	T	0.00385716	0.0131765	0.00203127	8.78e-11	361141	6:27310795:T:G
rs11753248	6	27316206	T	C	0.00397722	0.0127641	0.00199847	1.69e-10	361141	6:27316206:C:T
rs55889794	6	27319408	C	T	0.0288195	0.00451815	0.000754551	2.13e-09	361141	6:27319408:T:C
rs56113727	6	27319595	T	C	0.0287842	0.00452312	0.000754517	2.04e-09	361141	6:27319595:C:T
rs34979454	6	27319873	T	C	0.00409801	0.0127393	0.00196931	9.88e-11	361141	6:27319873:C:T
rs111951245	6	27334500	C	T	0.00398198	0.0127165	0.00199627	1.89e-10	361141	6:27334500:T:C
rs11967073	6	27339418	G	A	0.0038832	0.0130143	0.00202381	1.27e-10	361141	6:27339418:A:G
rs146304056	6	27344564	A	G	0.028847	0.00453745	0.000754804	1.84e-09	361141	6:27344564:G:A
rs79330911	6	27345747	C	T	0.0039497	0.0129518	0.00200707	1.1e-10	361141	6:27345747:T:C
rs112207301	6	27347176	A	T	0.00396494	0.0128353	0.00200139	1.43e-10	361141	6:27347176:T:A
rs113244634	6	27350218	C	T	0.00386793	0.0131035	0.00202691	1.02e-10	361141	6:27350218:T:C
rs75169630	6	27350350	C	A	0.0038661	0.0131091	0.00202723	1e-10	361141	6:27350350:A:C
rs142581328	6	27354192	C	T	0.028919	0.0045182	0.000754663	2.14e-09	361141	6:27354192:T:C
rs75449037	6	27354212	A	C	0.00395834	0.0128578	0.00200173	1.33e-10	361141	6:27354212:C:A
rs79928864	6	27358415	G	A	0.0571356	0.00316563	0.000556513	1.28e-08	361141	6:27358415:A:G
rs11970261	6	27359719	T	A	0.00398182	0.0130643	0.00199619	5.97e-11	361141	6:27359719:A:T
rs111391773	6	27364254	G	A	0.00395682	0.0128611	0.00200178	1.32e-10	361141	6:27364254:A:G
rs11757216	6	27372787	T	C	0.00395605	0.0128721	0.00200248	1.29e-10	361141	6:27372787:C:T
rs112237314	6	27390736	C	T	0.00395403	0.0127694	0.00200416	1.87e-10	361141	6:27390736:T:C
rs111674980	6	27401421	T	C	0.00394073	0.0124429	0.00200888	5.87e-10	361141	6:27401421:C:T
rs11756458	6	27408785	G	A	0.00391405	0.0121173	0.00201895	1.95e-09	361141	6:27408785:A:G
rs113626760	6	27409888	T	C	0.00390459	0.0122225	0.00201859	1.41e-09	361141	6:27409888:C:T
rs11970095	6	27411851	T	C	0.00392918	0.0120461	0.00201071	2.09e-09	361141	6:27411851:C:T
rs11966553	6	27413771	G	A	0.00392334	0.0118576	0.0020111	3.73e-09	361141	6:27413771:A:G
rs76217193	6	27417011	T	G	0.0403457	0.00363426	0.000639418	1.32e-08	361141	6:27417011:G:T
rs7744248	6	27421221	A	G	0.00386632	0.0121273	0.00203215	2.41e-09	361141	6:27421221:G:A
rs137959932	6	27421714	T	C	0.00264462	0.0122868	0.00264923	3.52e-06	361141	6:27421714:C:T
rs112370903	6	27422978	G	T	0.00381921	0.0121275	0.00203897	2.72e-09	361141	6:27422978:T:G
rs115314215	6	27425598	T	C	0.0434587	0.00316653	0.000619006	3.13e-07	361141	6:27425598:C:T
rs146363771	6	27427733	G	A	0.00377311	0.012633	0.00207529	1.15e-09	361141	6:27427733:A:G
rs142247005	6	27428518	G	A	0.028676	0.00459663	0.000765421	1.91e-09	361141	6:27428518:A:G
rs112670989	6	27435177	G	A	0.00391987	0.0118298	0.00201216	4.13e-09	361141	6:27435177:A:G
rs143212355	6	27437251	T	C	0.00389564	0.0119873	0.00201948	2.93e-09	361141	6:27437251:C:T
rs146659731	6	27437288	T	C	0.00389564	0.0119873	0.00201948	2.93e-09	361141	6:27437288:C:T
rs113985654	6	27445072	T	G	0.00392783	0.0116713	0.0020103	6.41e-09	361141	6:27445072:G:T
rs113487013	6	27451804	G	A	0.00389562	0.011986	0.00201948	2.94e-09	361141	6:27451804:A:G
rs113350204	6	27461245	T	C	0.00391877	0.011838	0.00201263	4.06e-09	361141	6:27461245:C:T
rs11757320	6	27468328	A	G	0.00391932	0.0118207	0.00201243	4.26e-09	361141	6:27468328:G:A
rs78938703	6	27470055	C	T	0.0406046	0.0035016	0.000637504	3.96e-08	361141	6:27470055:T:C
rs11962403	6	27480131	T	C	0.00298083	0.0134369	0.00230437	5.51e-09	361141	6:27480131:C:T
rs185466863	6	27489206	A	G	0.0416086	0.00461341	0.000641086	6.2e-13	361141	6:27489206:G:A
rs147294813	6	27489429	G	C	0.00613169	0.0078167	0.0016984	4.18e-06	361141	6:27489429:C:G
rs11757748	6	27495293	G	T	0.00394784	0.0118925	0.00200564	3.04e-09	361141	6:27495293:T:G
rs143813842	6	27508083	G	A	0.0285587	0.00483891	0.000766537	2.75e-10	361141	6:27508083:A:G
rs11751859	6	27509696	A	G	0.00395022	0.0118734	0.00200441	3.15e-09	361141	6:27509696:G:A
rs112501983	6	27514671	T	C	0.00390845	0.0121306	0.00201447	1.73e-09	361141	6:27514671:C:T
rs113351089	6	27519522	G	A	0.00394408	0.0118217	0.00200782	3.92e-09	361141	6:27519522:A:G
rs113039786	6	27525053	T	A	0.00394848	0.0118894	0.00200586	3.08e-09	361141	6:27525053:A:T
rs148194758	6	27525198	T	C	0.0291524	0.00486608	0.00075051	8.96e-11	361141	6:27525198:C:T
rs78206020	6	27527013	C	G	0.00394845	0.0118894	0.00200587	3.08e-09	361141	6:27527013:G:C
rs116724532	6	27546448	G	A	0.0448412	0.00415921	0.000608575	8.25e-12	361141	6:27546448:A:G
rs113442929	6	27549079	A	G	0.0039495	0.0118709	0.00200471	3.19e-09	361141	6:27549079:G:A
rs75628299	6	27557535	G	A	0.00586135	0.00828299	0.00178519	3.49e-06	361141	6:27557535:A:G
rs192038594	6	27558149	G	A	0.00284937	0.0113615	0.00236161	1.5e-06	361141	6:27558149:A:G
rs570999875	6	27571993	G	A	0.00286047	0.0112684	0.00235676	1.74e-06	361141	6:27571993:A:G
rs11753572	6	27575565	G	A	0.00295032	0.0124577	0.00232176	8.07e-08	361141	6:27575565:A:G
rs138224568	6	27576214	A	G	0.00286134	0.0112638	0.00235706	1.76e-06	361141	6:27576214:G:A
rs112706799	6	27598520	G	A	0.00383664	0.0147563	0.00203672	4.33e-13	361141	6:27598520:A:G
rs61611950	6	27604726	T	C	0.00406546	0.0135705	0.00198392	7.92e-12	361141	6:27604726:C:T
rs112479169	6	27606476	T	C	0.00407888	0.0135198	0.00197457	7.56e-12	361141	6:27606476:C:T
rs10946941	6	27610599	A	G	0.0040552	0.0136157	0.00198591	7.09e-12	361141	6:27610599:G:A
rs142640758	6	27610972	T	C	0.041021	0.00422335	0.000649785	8.06e-11	361141	6:27610972:C:T
rs7743306	6	27639624	C	G	0.00392932	0.0140749	0.00201661	2.97e-12	361141	6:27639624:G:C
rs73385150	6	27648674	G	A	0.00394087	0.0139848	0.00201177	3.62e-12	361141	6:27648674:A:G
rs73385153	6	27649106	G	C	0.00402607	0.0138076	0.00199266	4.24e-12	361141	6:27649106:C:G
rs143099908	6	27667247	G	A	0.0295979	0.00482169	0.000743088	8.67e-11	361141	6:27667247:A:G
rs11970451	6	27669047	A	T	0.0040469	0.0140483	0.00197973	1.29e-12	361141	6:27669047:T:A
rs61025649	6	27676854	T	C	0.00393654	0.0143628	0.00201421	1e-12	361141	6:27676854:C:T
rs115724600	6	27683371	T	G	0.0294765	0.00482336	0.000745349	9.73e-11	361141	6:27683371:G:T
rs73389017	6	27688854	T	G	0.00396343	0.0142304	0.00200055	1.14e-12	361141	6:27688854:G:T
rs11968626	6	27700573	A	G	0.00396199	0.0142339	0.00200067	1.12e-12	361141	6:27700573:G:A
rs73389037	6	27704915	A	G	0.00396158	0.0142364	0.00200077	1.12e-12	361141	6:27704915:G:A
rs6908615	6	27710249	T	C	0.00401644	0.0138802	0.00198707	2.85e-12	361141	6:27710249:C:T
rs12665603	6	27713620	C	G	0.0429347	0.00409683	0.000631995	9.04e-11	361141	6:27713620:G:C
rs144524716	6	27715530	A	G	0.0295183	0.00493393	0.000744673	3.46e-11	361141	6:27715530:G:A
rs543119001	6	27718353	A	G	0.00370336	0.0159179	0.00209689	3.18e-14	361141	6:27718353:G:A
rs73389064	6	27721691	G	A	0.00395331	0.0142902	0.00200285	9.7e-13	361141	6:27721691:A:G
rs112310547	6	27731505	T	C	0.00396146	0.0142526	0.00200098	1.06e-12	361141	6:27731505:C:T
rs73384331	6	27751121	A	G	0.00395177	0.013615	0.00200341	1.08e-11	361141	6:27751121:G:A
rs146734470	6	27765899	G	A	0.0295514	0.00493795	0.000745264	3.46e-11	361141	6:27765899:A:G
rs73384352	6	27791404	T	A	0.00455922	0.0140594	0.00198905	1.57e-12	361141	6:27791404:A:T
rs113805130	6	27791800	T	G	0.00387993	0.0148123	0.00204056	3.91e-13	361141	6:27791800:G:T
rs55918955	6	27792644	T	C	0.0293449	0.00498448	0.00075099	3.2e-11	361141	6:27792644:C:T
rs116719739	6	27798937	T	C	0.0426699	0.00415203	0.000634398	5.96e-11	361141	6:27798937:C:T
rs73386613	6	27808842	A	G	0.00398073	0.0142214	0.0020038	1.28e-12	361141	6:27808842:G:A
rs11970638	6	27834877	C	T	0.00399013	0.014387	0.00199349	5.33e-13	361141	6:27834877:T:C
rs11968670	6	27846398	A	G	0.00394774	0.0147218	0.00200663	2.2e-13	361141	6:27846398:G:A
rs11963732	6	27846485	T	A	0.00394818	0.014721	0.00200658	2.2e-13	361141	6:27846485:A:T
rs201920	6	27861923	T	G	0.114524	-0.00196338	0.00040136	1e-06	361141	6:27861923:G:T
rs73386656	6	27862244	T	G	0.0039722	0.0149037	0.00200228	9.84e-14	361141	6:27862244:G:T
rs61072813	6	27868880	A	C	0.0039906	0.0146072	0.00199998	2.81e-13	361141	6:27868880:C:A
rs73386660	6	27870412	G	T	0.0039943	0.0145408	0.00199814	3.42e-13	361141	6:27870412:T:G
rs9468253	6	27871553	G	C	0.00399576	0.0145132	0.00199729	3.7e-13	361141	6:27871553:C:G
rs200963	6	27872832	A	G	0.0435796	-0.00393008	0.000621514	2.56e-10	361141	6:27872832:G:A
rs73392695	6	27875823	A	G	0.00386988	0.0148887	0.00203342	2.45e-13	361141	6:27875823:G:A
rs73392701	6	27886251	C	T	0.00397822	0.0145499	0.00199858	3.34e-13	361141	6:27886251:T:C
rs11962485	6	27891993	T	C	0.00387587	0.0147497	0.00202901	3.62e-13	361141	6:27891993:C:T
rs11966528	6	27894196	G	T	0.00400127	0.0143378	0.00199155	6.06e-13	361141	6:27894196:T:G
rs9468257	6	27895645	T	G	0.00396949	0.0145383	0.00199938	3.57e-13	361141	6:27895645:G:T
rs111763699	6	27898508	A	G	0.00374846	0.0157509	0.00206192	2.2e-14	361141	6:27898508:G:A
rs7760283	6	27906562	A	G	0.00400648	0.0143066	0.00199036	6.59e-13	361141	6:27906562:G:A
rs192841601	6	27913370	G	A	0.0338246	0.00454676	0.000698508	7.56e-11	361141	6:27913370:A:G
rs113621030	6	27913543	C	T	0.00373516	0.0158373	0.00206479	1.72e-14	361141	6:27913543:T:C
rs73394721	6	27918428	C	T	0.00386674	0.0148624	0.00202568	2.19e-13	361141	6:27918428:T:C
rs138489966	6	27930081	C	A	0.0297442	0.00514321	0.000748538	6.39e-12	361141	6:27930081:A:C
rs6922530	6	27936049	G	A	0.00399542	0.0143818	0.00199329	5.4e-13	361141	6:27936049:A:G
rs141900591	6	27953363	C	T	0.0337524	0.00461495	0.000700241	4.39e-11	361141	6:27953363:T:C
rs73394745	6	27960399	G	A	0.00383635	0.0150229	0.00204038	1.8e-13	361141	6:27960399:A:G
rs9468263	6	27964032	T	C	0.003997	0.0143719	0.00199296	5.55e-13	361141	6:27964032:C:T
rs74453280	6	27969452	A	C	0.011513	0.0054189	0.00118208	4.56e-06	361141	6:27969452:C:A
rs56262233	6	27978467	T	C	0.0336407	0.00460223	0.000700816	5.14e-11	361141	6:27978467:C:T
rs370165249	6	27992050	A	C	0.033464	0.00458223	0.000702402	6.87e-11	361141	6:27992050:C:A
rs149915815	6	27992219	G	A	0.028016	0.00562703	0.000792118	1.22e-12	361141	6:27992219:A:G
rs138524617	6	28013198	C	T	0.0335113	0.00471255	0.000703093	2.05e-11	361141	6:28013198:T:C
rs149960	6	28015293	T	C	0.0443331	-0.00387579	0.00061183	2.38e-10	361141	6:28015293:C:T
rs77254770	6	28016886	T	C	0.00410089	0.0137102	0.00196695	3.17e-12	361141	6:28016886:C:T
rs9468269	6	28017034	G	A	0.00403997	0.0140903	0.00198212	1.17e-12	361141	6:28017034:A:G
rs139507334	6	28026045	C	T	0.0335403	0.0047934	0.000704092	9.92e-12	361141	6:28026045:T:C
rs6910545	6	28029243	G	A	0.0040109	0.0142778	0.00198917	7.1e-13	361141	6:28029243:A:G
rs112906645	6	28030555	A	G	0.00367246	0.0160742	0.00209835	1.86e-14	361141	6:28030555:G:A
rs7741570	6	28033505	C	A	0.00406351	0.0139479	0.00197648	1.7e-12	361141	6:28033505:A:C
rs7746388	6	28034084	G	A	0.00401505	0.0142533	0.00198817	7.57e-13	361141	6:28034084:A:G
rs73396550	6	28041977	G	A	0.103244	0.00428298	0.000414161	4.62e-25	361141	6:28041977:A:G
rs10484404	6	28055495	T	C	0.0986678	0.00377645	0.000422506	3.97e-19	361141	6:28055495:C:T
rs3734572	6	28059458	C	T	0.044245	0.00949362	0.000614124	6.85e-54	361141	6:28059458:T:C
rs28366687	6	28059766	C	T	0.0041092	0.0136759	0.00196561	3.47e-12	361141	6:28059766:T:C
rs56355079	6	28060398	C	T	0.0994612	0.00378731	0.000421007	2.36e-19	361141	6:28060398:T:C
rs10946952	6	28073464	C	T	0.00409812	0.0137467	0.00196825	2.87e-12	361141	6:28073464:T:C
rs75889632	6	28081387	A	G	0.0987943	0.00375588	0.000422271	5.9e-19	361141	6:28081387:G:A
rs6924324	6	28082366	C	G	0.00399982	0.0140264	0.00199392	2e-12	361141	6:28082366:G:C
rs139757732	6	28084616	C	T	0.0444049	0.0094432	0.000612778	1.45e-53	361141	6:28084616:T:C
rs73398516	6	28092795	C	T	0.00396244	0.0145855	0.00200105	3.13e-13	361141	6:28092795:T:C
rs9468291	6	28093840	A	G	0.00406213	0.0139662	0.0019768	1.61e-12	361141	6:28093840:G:A
rs9468293	6	28096196	T	C	0.00410504	0.0137062	0.00196659	3.19e-12	361141	6:28096196:C:T
rs6910942	6	28117162	G	C	0.00407182	0.0139091	0.00197449	1.87e-12	361141	6:28117162:C:G
rs62620225	6	28117331	T	C	0.0444508	0.00948168	0.000611759	3.66e-54	361141	6:28117331:C:T
rs6908414	6	28121828	G	A	0.00392506	0.0144811	0.0020104	5.9e-13	361141	6:28121828:A:G
rs6932313	6	28122349	C	T	0.0040488	0.0140545	0.00198013	1.27e-12	361141	6:28122349:T:C
rs6928131	6	28125449	C	G	0.00398321	0.0137518	0.00199592	5.59e-12	361141	6:28125449:G:C
rs12333002	6	28126570	T	C	0.0041231	0.0142392	0.00197766	6.03e-13	361141	6:28126570:C:T
rs1150669	6	28130359	G	A	0.00492552	0.0114794	0.00179635	1.66e-10	361141	6:28130359:A:G
rs1150671	6	28131043	A	G	0.00556016	0.0101099	0.00169164	2.28e-09	361141	6:28131043:G:A
rs6929559	6	28134106	C	T	0.0985017	0.00375686	0.000422824	6.41e-19	361141	6:28134106:T:C
rs1233667	6	28146674	T	A	0.00497587	0.0114241	0.00179495	1.96e-10	361141	6:28146674:A:T
rs9468305	6	28146972	T	G	0.00405613	0.0140059	0.00197838	1.45e-12	361141	6:28146972:G:T
rs55645051	6	28168945	C	G	0.0888857	0.00467679	0.000470526	2.82e-23	361141	6:28168945:G:C
rs1233698	6	28169623	C	A	0.0041092	0.0136823	0.00196564	3.39e-12	361141	6:28169623:A:C
rs1150697	6	28175636	G	C	0.10599	0.00351124	0.000409409	9.83e-18	361141	6:28175636:C:G
rs1233666	6	28176415	C	A	0.1336	0.00241016	0.000370036	7.36e-11	361141	6:28176415:A:C
rs16893817	6	28178636	G	A	0.132448	0.00240686	0.000371377	9.13e-11	361141	6:28178636:A:G
rs1150699	6	28181675	A	G	0.134604	0.00242792	0.000369004	4.72e-11	361141	6:28181675:G:A
rs1150704	6	28184371	G	T	0.13472	0.00244855	0.000368758	3.14e-11	361141	6:28184371:T:G
rs73400579	6	28185554	C	T	0.00391121	0.0145896	0.00201461	4.43e-13	361141	6:28185554:T:C
rs1736894	6	28186554	A	C	0.134632	0.00246015	0.000368931	2.59e-11	361141	6:28186554:C:A
rs73740587	6	28187719	G	A	0.130999	0.00244554	0.000373062	5.56e-11	361141	6:28187719:A:G
rs11967622	6	28188614	A	G	0.00389599	0.0146724	0.00201778	3.56e-13	361141	6:28188614:G:A
rs993619	6	28189663	C	G	0.131374	0.00246414	0.000372632	3.78e-11	361141	6:28189663:G:C
rs73400580	6	28191718	C	T	0.00420888	0.0136996	0.00194128	1.7e-12	361141	6:28191718:T:C
rs73400581	6	28193467	A	G	0.04184	0.00329263	0.000629914	1.72e-07	361141	6:28193467:G:A
rs16893827	6	28197469	C	T	0.0403159	0.00354003	0.000641024	3.35e-08	361141	6:28197469:T:C
rs73400590	6	28197963	C	T	0.00408982	0.014096	0.00196885	8.11e-13	361141	6:28197963:T:C
rs142255256	6	28199866	C	T	0.131013	0.00245343	0.000373026	4.8e-11	361141	6:28199866:T:C
rs6917759	6	28201364	G	A	0.0980546	0.00376384	0.000423606	6.41e-19	361141	6:28201364:A:G
rs80136959	6	28206813	T	A	0.130997	0.00245543	0.000373044	4.64e-11	361141	6:28206813:A:T
rs11758148	6	28207737	C	A	0.130958	0.00245975	0.000373077	4.31e-11	361141	6:28207737:A:C
rs56057304	6	28207991	G	A	0.0446543	0.0094435	0.000610286	5.42e-54	361141	6:28207991:A:G
rs7757215	6	28212489	A	C	0.0415129	0.00320157	0.000632237	4.11e-07	361141	6:28212489:C:A
rs2235359	6	28215641	G	T	0.145054	0.00218513	0.00035767	1e-09	361141	6:28215641:T:G
rs73402513	6	28215941	C	A	0.00457578	0.0132403	0.00186206	1.16e-12	361141	6:28215941:A:C
rs112688333	6	28216617	G	A	0.00453494	0.0131167	0.00187157	2.41e-12	361141	6:28216617:A:G
rs112863641	6	28217931	T	C	0.0884701	0.00413836	0.000443947	1.15e-20	361141	6:28217931:C:T
rs62638680	6	28219695	A	G	0.00464362	0.0125763	0.00184812	1.01e-11	361141	6:28219695:G:A
rs2185955	6	28222980	G	A	0.145	0.00219192	0.000357838	9.05e-10	361141	6:28222980:A:G
rs11751702	6	28229529	C	G	0.144821	0.00219907	0.000358009	8.13e-10	361141	6:28229529:G:C
rs11966237	6	28233781	G	A	0.00459877	0.0128208	0.00185758	5.14e-12	361141	6:28233781:A:G
rs16893889	6	28237172	G	A	0.187409	0.00234717	0.000322592	3.45e-13	361141	6:28237172:A:G
rs78765006	6	28242705	T	C	0.00463392	0.0126543	0.00185169	8.27e-12	361141	6:28242705:C:T
rs1778477	6	28248594	T	A	0.151793	0.0020819	0.000351145	3.05e-09	361141	6:28248594:A:T
rs11756111	6	28252859	C	T	0.150246	0.00211726	0.000352576	1.91e-09	361141	6:28252859:T:C
rs16901846	6	28254988	C	T	0.09516	0.00404309	0.000429508	4.83e-21	361141	6:28254988:T:C
rs73385806	6	28255085	G	A	0.0041452	0.0137578	0.0019559	2.01e-12	361141	6:28255085:A:G
rs73385807	6	28255531	A	T	0.00465192	0.0131262	0.00184651	1.17e-12	361141	6:28255531:T:A
rs1150720	6	28255749	G	A	0.148047	0.00217538	0.000354828	8.75e-10	361141	6:28255749:A:G
rs73385810	6	28256472	T	A	0.00459979	0.0128164	0.00185738	5.2e-12	361141	6:28256472:A:T
rs1150719	6	28256622	A	G	0.148044	0.00217576	0.000354835	8.7e-10	361141	6:28256622:G:A
rs148484870	6	28259434	C	A	0.0100983	0.0266934	0.00136729	7.76e-85	361141	6:28259434:A:C
rs11757730	6	28259533	A	G	0.146412	0.00221593	0.000356488	5.11e-10	361141	6:28259533:G:A
rs1150717	6	28259597	C	T	0.148046	0.00217576	0.000354836	8.7e-10	361141	6:28259597:T:C
rs6905368	6	28262655	C	G	0.115005	0.00289339	0.000394741	2.31e-13	361141	6:28262655:G:C
rs1150714	6	28262869	C	T	0.121947	0.00270817	0.000384882	1.98e-12	361141	6:28262869:T:C
rs1150713	6	28263107	C	A	0.12194	0.00270752	0.000384906	2.01e-12	361141	6:28263107:A:C
rs55831267	6	28263388	A	C	0.114992	0.00289468	0.00039474	2.25e-13	361141	6:28263388:C:A
rs3800325	6	28264692	G	C	0.122265	0.00270434	0.000384277	1.96e-12	361141	6:28264692:C:G
rs73385818	6	28264823	A	C	0.00460347	0.0127968	0.00185659	5.49e-12	361141	6:28264823:C:A
rs75621300	6	28265218	G	A	0.0951592	0.00404273	0.000429416	4.78e-21	361141	6:28265218:A:G
rs56053755	6	28267116	T	C	0.121939	0.00270822	0.000384858	1.97e-12	361141	6:28267116:C:T
rs6456811	6	28270047	G	C	0.121943	0.00272057	0.000384857	1.56e-12	361141	6:28270047:C:G
rs1062169	6	28270251	A	G	0.122095	0.00271553	0.000384815	1.71e-12	361141	6:28270251:G:A
rs16893937	6	28272868	A	G	0.114995	0.00290667	0.000394703	1.79e-13	361141	6:28272868:G:A
rs9468334	6	28272948	C	T	0.162994	0.00282591	0.000340907	1.14e-16	361141	6:28272948:T:C
rs1936364	6	28275625	A	T	0.161359	0.00286715	0.000342287	5.47e-17	361141	6:28275625:T:A
rs76825012	6	28276743	T	C	0.161446	0.00286287	0.000342309	6.11e-17	361141	6:28276743:C:T
rs55817398	6	28281481	G	A	0.00524656	0.0128127	0.00196709	7.35e-11	361141	6:28281481:A:G
rs145130687	6	28282831	G	T	0.0453099	0.00945414	0.000606059	7.66e-55	361141	6:28282831:T:G
rs6936644	6	28285175	T	C	0.162771	0.00282722	0.000341076	1.14e-16	361141	6:28285175:C:T
rs11969150	6	28296053	A	G	0.00460094	0.0128115	0.00185726	5.28e-12	361141	6:28296053:G:A
rs141928748	6	28296315	G	C	0.0452658	0.00949816	0.000606617	3.08e-55	361141	6:28296315:C:G
rs16893970	6	28299295	C	T	0.160439	0.00292158	0.000343303	1.74e-17	361141	6:28299295:T:C
rs73385870	6	28300079	T	A	0.00429887	0.0135022	0.00192066	2.07e-12	361141	6:28300079:A:T
rs1416920	6	28302784	G	A	0.286647	0.00147385	0.000278627	1.23e-07	361141	6:28302784:A:G
rs1361386	6	28305604	A	G	0.286649	0.00147378	0.000278639	1.23e-07	361141	6:28305604:G:A
rs7739389	6	28310935	A	C	0.00595642	0.0112258	0.0016319	6.04e-12	361141	6:28310935:C:A
rs7759845	6	28310997	G	T	0.00567507	0.0110937	0.00167124	3.18e-11	361141	6:28310997:T:G
rs73742542	6	28311069	A	G	0.119061	0.00281819	0.000389109	4.41e-13	361141	6:28311069:G:A
rs112479513	6	28312680	A	G	0.00595651	0.0112283	0.00163207	6e-12	361141	6:28312680:G:A
rs73387810	6	28318166	A	G	0.00599766	0.0110627	0.00162599	1.02e-11	361141	6:28318166:G:A
rs758398	6	28320674	T	C	0.291438	0.00143918	0.000277307	2.11e-07	361141	6:28320674:C:T
rs1474589	6	28321544	T	G	0.124971	0.0026958	0.000380797	1.45e-12	361141	6:28321544:G:T
rs213235	6	28324757	A	G	0.00679157	0.0100886	0.00152997	4.29e-11	361141	6:28324757:G:A
rs213231	6	28326988	T	G	0.0503834	0.00301553	0.00057625	1.67e-07	361141	6:28326988:G:T
rs59457415	6	28330053	C	G	0.00449409	0.0142658	0.00187928	3.18e-14	361141	6:28330053:G:C
rs213227	6	28331573	A	T	0.0102329	0.00683697	0.0013225	2.35e-07	361141	6:28331573:T:A
rs73401666	6	28337472	G	T	0.00619287	0.0112119	0.00160017	2.44e-12	361141	6:28337472:T:G
rs116537337	6	28339478	G	A	0.046893	0.00941742	0.000596008	3.21e-56	361141	6:28339478:A:G
rs9468356	6	28341976	A	G	0.158872	0.00215149	0.000344588	4.28e-10	361141	6:28341976:G:A
rs9468358	6	28342745	C	T	0.158871	0.00215159	0.000344593	4.27e-10	361141	6:28342745:T:C
rs142180737	6	28344731	C	T	0.00963521	0.0255737	0.00138563	5.03e-76	361141	6:28344731:T:C
rs2232440	6	28350239	T	G	0.00607201	0.0113723	0.0016194	2.18e-12	361141	6:28350239:G:T
rs28505234	6	28350772	G	A	0.157645	0.00216225	0.000346905	4.58e-10	361141	6:28350772:A:G
rs3799500	6	28352657	G	C	0.158873	0.0021479	0.000344611	4.59e-10	361141	6:28352657:C:G
rs2531826	6	28353858	A	C	0.00716618	0.0102921	0.00148867	4.73e-12	361141	6:28353858:C:A
rs74525464	6	28355671	T	C	0.0958889	0.00416613	0.00042809	2.22e-22	361141	6:28355671:C:T
rs2232428	6	28359700	T	C	0.121906	0.00303748	0.000385181	3.13e-15	361141	6:28359700:C:T
rs532251146	6	28360287	A	T	0.00429666	0.0157692	0.00192393	2.49e-16	361141	6:28360287:T:A
rs56295386	6	28362308	T	C	0.122218	0.00306395	0.000384663	1.65e-15	361141	6:28362308:C:T
rs11966042	6	28368861	G	A	0.00638356	0.0112118	0.00157643	1.14e-12	361141	6:28368861:A:G
rs73399084	6	28370778	C	T	0.00664145	0.0107547	0.00154493	3.38e-12	361141	6:28370778:T:C
rs2859362	6	28379031	G	A	0.00739314	0.0100048	0.0014649	8.52e-12	361141	6:28379031:A:G
rs73401012	6	28381360	T	C	0.00660993	0.0108616	0.00154855	2.32e-12	361141	6:28381360:C:T
rs1558205	6	28382262	A	C	0.329009	0.00124029	0.000268195	3.75e-06	361141	6:28382262:C:A
rs1339898	6	28395506	T	C	0.329046	0.0012373	0.000268124	3.94e-06	361141	6:28395506:C:T
rs11970404	6	28398286	T	G	0.00455501	0.0145165	0.00186573	7.24e-15	361141	6:28398286:G:T
rs2531801	6	28404697	T	C	0.00752061	0.00984132	0.00145307	1.27e-11	361141	6:28404697:C:T
rs181666351	6	28408261	C	T	0.00356578	0.0106065	0.00216983	1.02e-06	361141	6:28408261:T:C
rs77987369	6	28410755	C	T	0.127052	-0.00181441	0.000378187	1.61e-06	361141	6:28410755:T:C
rs2108923	6	28412687	G	C	0.127053	-0.00181442	0.000378202	1.61e-06	361141	6:28412687:C:G
rs2859367	6	28414166	G	A	0.00752753	0.00963469	0.00145216	3.26e-11	361141	6:28414166:A:G
rs140427260	6	28415601	C	T	0.0469185	0.00937341	0.000597868	2.23e-55	361141	6:28415601:T:C
rs11755387	6	28416034	A	C	0.126966	-0.00183091	0.00037831	1.3e-06	361141	6:28416034:C:A
rs2531807	6	28420013	G	A	0.0462786	0.00337054	0.000600375	1.98e-08	361141	6:28420013:A:G
rs2531810	6	28421765	G	A	0.0059672	0.0121553	0.00163296	9.81e-14	361141	6:28421765:A:G
rs7766749	6	28423599	C	T	0.0954272	0.00418226	0.000429702	2.2e-22	361141	6:28423599:T:C
rs2531812	6	28424046	C	G	0.00569687	0.012537	0.00167048	6.16e-14	361141	6:28424046:G:C
rs2859371	6	28425617	A	T	0.00569484	0.0125452	0.00167074	5.98e-14	361141	6:28425617:T:A
rs2159274	6	28425973	C	T	0.00569497	0.0125449	0.00167074	5.99e-14	361141	6:28425973:T:C
rs2108924	6	28426378	C	G	0.0100653	0.00682608	0.00126077	6.16e-08	361141	6:28426378:G:C
rs2859375	6	28431251	T	C	0.0100551	0.00684655	0.00126154	5.73e-08	361141	6:28431251:C:T
rs2859376	6	28433720	A	G	0.00571522	0.0124562	0.00166777	8.11e-14	361141	6:28433720:G:A
rs2531816	6	28442106	G	A	0.00561274	0.0123985	0.00168329	1.77e-13	361141	6:28442106:A:G
rs16894128	6	28444165	G	A	0.127836	-0.00181807	0.000377374	1.45e-06	361141	6:28444165:A:G
rs143393605	6	28445942	G	A	0.00427635	0.0157898	0.00194176	4.25e-16	361141	6:28445942:A:G
rs1015810	6	28447750	A	C	0.0060665	0.0120084	0.00161914	1.2e-13	361141	6:28447750:C:A
rs193142145	6	28450881	C	A	0.00364626	0.00994031	0.00214219	3.48e-06	361141	6:28450881:A:C
rs34302671	6	28454795	G	A	0.10648	-0.00212205	0.0004089	2.11e-07	361141	6:28454795:A:G
rs2078422	6	28476497	C	T	0.00566013	0.0122624	0.00167506	2.47e-13	361141	6:28476497:T:C
rs142905864	6	28478186	C	G	0.00356446	0.0103081	0.00219206	2.57e-06	361141	6:28478186:G:C
rs34668037	6	28480023	A	G	0.106477	-0.00211984	0.000408662	2.14e-07	361141	6:28480023:G:A
rs3886843	6	28482890	G	C	0.106408	-0.0021109	0.000408756	2.42e-07	361141	6:28482890:C:G
rs11757000	6	28484869	C	T	0.160672	-0.00180653	0.000343158	1.41e-07	361141	6:28484869:T:C
rs13216508	6	28488800	C	T	0.160643	-0.00180732	0.000343232	1.4e-07	361141	6:28488800:T:C
rs11757235	6	28489279	T	C	0.106404	-0.0021119	0.000408757	2.38e-07	361141	6:28489279:C:T
rs11757839	6	28489894	A	G	0.160677	-0.00180745	0.000343158	1.39e-07	361141	6:28489894:G:A
rs28382587	6	28492579	A	G	0.106415	-0.00211047	0.000408825	2.44e-07	361141	6:28492579:G:A
rs28382592	6	28494622	T	C	0.0111496	0.00608072	0.00119852	3.91e-07	361141	6:28494622:C:T
rs115709379	6	28518299	A	G	0.117065	0.00368497	0.000391919	5.36e-21	361141	6:28518299:G:A
rs78738523	6	28523308	C	T	0.0116378	0.00632355	0.00117361	7.13e-08	361141	6:28523308:T:C
rs139410431	6	28537908	C	T	0.047706	0.00937561	0.000592691	2.42e-56	361141	6:28537908:T:C
rs73402995	6	28542104	C	T	0.0116539	0.00629211	0.00117257	8.05e-08	361141	6:28542104:T:C
rs16901848	6	28546952	A	G	0.250081	0.00155933	0.00029115	8.52e-08	361141	6:28546952:G:A
rs146918648	6	28548674	A	G	0.0429295	0.0105747	0.000629418	2.55e-63	361141	6:28548674:G:A
rs11969304	6	28558636	C	T	0.00494405	0.0147138	0.00179172	2.18e-16	361141	6:28558636:T:C
rs6901724	6	28565827	C	T	0.0986291	0.0049494	0.000422877	1.23e-31	361141	6:28565827:T:C
rs6923104	6	28566516	T	C	0.012097	0.00610849	0.00115194	1.14e-07	361141	6:28566516:C:T
rs11962141	6	28571114	G	C	0.0116424	0.00630854	0.00117297	7.52e-08	361141	6:28571114:C:G
rs73404986	6	28576265	G	A	0.0116001	0.00625527	0.00117522	1.02e-07	361141	6:28576265:A:G
rs34388845	6	28578286	G	A	0.214541	0.0021803	0.000307191	1.27e-12	361141	6:28578286:A:G
rs11964748	6	28580629	T	C	0.0129221	0.00612812	0.00111679	4.09e-08	361141	6:28580629:C:T
rs36103239	6	28586282	A	T	0.28062	0.00165831	0.000280734	3.49e-09	361141	6:28586282:T:A
rs11965972	6	28587402	T	C	0.280569	0.00164976	0.000280742	4.2e-09	361141	6:28587402:C:T
rs73405002	6	28588630	A	T	0.0116386	0.00631346	0.00117315	7.39e-08	361141	6:28588630:T:A
rs9766115	6	28594200	C	A	0.257419	0.00172843	0.000291323	2.98e-09	361141	6:28594200:A:C
rs13220637	6	28599676	A	G	0.280549	0.00164192	0.000280884	5.05e-09	361141	6:28599676:G:A
rs7762047	6	28599990	C	T	0.00515982	0.0145732	0.0017736	2.1e-16	361141	6:28599990:T:C
rs36069097	6	28601283	A	G	0.278203	0.00162994	0.000281675	7.19e-09	361141	6:28601283:G:A
rs9368568	6	28601301	T	G	0.46131	-0.00123436	0.000253095	1.08e-06	361141	6:28601301:G:T
rs12211927	6	28602631	A	G	0.461739	-0.00123283	0.000253156	1.12e-06	361141	6:28602631:G:A
rs77160755	6	28606607	A	G	0.0116973	0.00636228	0.0011703	5.44e-08	361141	6:28606607:G:A
rs7751604	6	28607427	G	A	0.0129018	0.00625811	0.00111608	2.06e-08	361141	6:28607427:A:G
rs57083092	6	28618611	T	C	0.0128863	0.00630643	0.00111666	1.63e-08	361141	6:28618611:C:T
rs11968771	6	28621603	A	G	0.0048456	0.0152688	0.00183095	7.5e-17	361141	6:28621603:G:A
rs7775683	6	28622277	T	G	0.293183	0.00131475	0.000277124	2.09e-06	361141	6:28622277:G:T
rs13193532	6	28622914	G	A	0.169072	0.0019922	0.00033647	3.21e-09	361141	6:28622914:A:G
rs1884937	6	28623724	T	A	0.299743	0.00129111	0.000275472	2.77e-06	361141	6:28623724:A:T
rs79219202	6	28623755	A	G	0.0115765	0.00631522	0.00117648	7.97e-08	361141	6:28623755:G:A
rs11970339	6	28624894	A	T	0.293265	0.00131825	0.000277129	1.97e-06	361141	6:28624894:T:A
rs7767008	6	28630793	G	T	0.292452	0.00134412	0.000277331	1.26e-06	361141	6:28630793:T:G
rs35128564	6	28635780	C	T	0.169184	0.00198137	0.000336255	3.81e-09	361141	6:28635780:T:C
rs61229539	6	28636643	C	T	0.299817	0.00129846	0.000275435	2.43e-06	361141	6:28636643:T:C
rs73409118	6	28636660	T	C	0.0116187	0.00637366	0.00117432	5.72e-08	361141	6:28636660:C:T
rs536793543	6	28637606	A	G	0.00352425	0.0105666	0.0021787	1.24e-06	361141	6:28637606:G:A
rs143983540	6	28640352	A	G	0.00488063	0.0149616	0.00183791	3.95e-16	361141	6:28640352:G:A
rs73409123	6	28643856	A	G	0.0107377	0.00680255	0.00122166	2.57e-08	361141	6:28643856:G:A
rs16894194	6	28648083	A	T	0.298934	0.00132123	0.000275595	1.63e-06	361141	6:28648083:T:A
rs16894197	6	28648271	T	C	0.298936	0.00134207	0.000275742	1.13e-06	361141	6:28648271:C:T
rs73409134	6	28649304	G	A	0.00493265	0.0148983	0.00179446	1.02e-16	361141	6:28649304:A:G
rs4486067	6	28650523	C	T	0.169529	0.00196227	0.000336151	5.3e-09	361141	6:28650523:T:C
rs13202664	6	28651091	G	T	0.16949	0.00197212	0.000336143	4.44e-09	361141	6:28651091:T:G
rs57147168	6	28651098	G	A	0.00614686	0.0126177	0.0016091	4.46e-15	361141	6:28651098:A:G
rs6910361	6	28651780	A	G	0.169487	0.00196274	0.000336147	5.26e-09	361141	6:28651780:G:A
rs11966949	6	28655340	C	T	0.00614688	0.0126243	0.00160917	4.33e-15	361141	6:28655340:T:C
rs11966966	6	28655388	C	T	0.299486	0.00136166	0.000275628	7.81e-07	361141	6:28655388:T:C
rs11967609	6	28656109	A	T	0.299583	0.00135229	0.000275597	9.26e-07	361141	6:28656109:T:A
rs2394120	6	28656452	C	A	0.299491	0.00137778	0.000275627	5.77e-07	361141	6:28656452:A:C
rs2394121	6	28656489	G	T	0.299602	0.00137162	0.000275609	6.47e-07	361141	6:28656489:T:G
rs34020953	6	28656754	T	C	0.299569	0.00136046	0.000275687	8.03e-07	361141	6:28656754:C:T
rs34953859	6	28657458	G	A	0.168848	0.00202405	0.000336777	1.86e-09	361141	6:28657458:A:G
rs1319075	6	28662521	T	C	0.473686	-0.00115571	0.000252555	4.74e-06	361141	6:28662521:C:T
rs6456831	6	28663530	A	C	0.456919	0.00136353	0.00025318	7.22e-08	361141	6:28663530:C:A
rs1337585	6	28665944	A	G	0.456642	0.00132972	0.000253195	1.51e-07	361141	6:28665944:G:A
rs60137363	6	28668830	T	G	0.00576125	0.0135339	0.00166444	4.26e-16	361141	6:28668830:G:T
rs6939576	6	28669315	A	G	0.319072	0.00158531	0.000270631	4.69e-09	361141	6:28669315:G:A
rs73391136	6	28670609	C	A	0.00525941	0.0139077	0.00174262	1.46e-15	361141	6:28670609:A:C
rs1107158	6	28671651	G	A	0.0863638	0.00595666	0.00044821	2.71e-40	361141	6:28671651:A:G
rs1107159	6	28671723	C	T	0.0863458	0.00596007	0.000448251	2.49e-40	361141	6:28671723:T:C
rs73391137	6	28671762	T	C	0.00538986	0.013364	0.00171615	6.87e-15	361141	6:28671762:C:T
rs2893974	6	28671898	T	C	0.0863283	0.00596355	0.000448285	2.27e-40	361141	6:28671898:C:T
rs1107294	6	28672688	C	T	0.0863093	0.00596969	0.000448411	1.99e-40	361141	6:28672688:T:C
rs74686052	6	28672826	A	C	0.086308	0.0059701	0.000448418	1.97e-40	361141	6:28672826:C:A
rs75197152	6	28672892	A	G	0.0863078	0.00597016	0.00044842	1.97e-40	361141	6:28672892:G:A
rs111593707	6	28674119	C	T	0.0863249	0.00597045	0.000448307	1.87e-40	361141	6:28674119:T:C
rs7754365	6	28674494	G	T	0.086342	0.00597067	0.000448324	1.87e-40	361141	6:28674494:T:G
rs7772482	6	28674675	G	A	0.0751105	0.00665393	0.000477614	4.18e-44	361141	6:28674675:A:G
rs7738101	6	28674798	C	A	0.0863229	0.00597084	0.000448312	1.85e-40	361141	6:28674798:A:C
rs6900797	6	28675347	A	G	0.0863813	0.00595523	0.000448192	2.81e-40	361141	6:28675347:G:A
rs6901325	6	28675630	A	G	0.0863219	0.0059713	0.000448323	1.83e-40	361141	6:28675630:G:A
rs6906105	6	28675860	A	G	0.0863212	0.00597136	0.000448324	1.83e-40	361141	6:28675860:G:A
rs6906506	6	28676074	C	G	0.0863214	0.00597146	0.000448328	1.83e-40	361141	6:28676074:G:C
rs76799171	6	28676215	T	A	0.086318	0.00597231	0.000448342	1.79e-40	361141	6:28676215:A:T
rs61657599	6	28677514	G	A	0.0751032	0.00665116	0.000477663	4.62e-44	361141	6:28677514:A:G
rs140041878	6	28678607	C	T	0.0511626	0.00931737	0.000572176	1.34e-59	361141	6:28678607:T:C
rs75844181	6	28679016	C	T	0.0864454	0.0059408	0.00044806	4.09e-40	361141	6:28679016:T:C
rs1891757	6	28679620	A	G	0.0752237	0.00662591	0.000477331	8.46e-44	361141	6:28679620:G:A
rs1573969	6	28680285	T	C	0.0864448	0.00594193	0.00044807	3.97e-40	361141	6:28680285:C:T
rs185053056	6	28680776	T	C	0.00611246	0.0123288	0.0016144	2.23e-14	361141	6:28680776:C:T
rs56384403	6	28680975	G	C	0.0864199	0.00594745	0.000448172	3.51e-40	361141	6:28680975:C:G
rs10456364	6	28681444	C	T	0.490501	-0.00116446	0.000252146	3.87e-06	361141	6:28681444:T:C
rs10456365	6	28681804	G	A	0.490479	-0.00116446	0.000252111	3.86e-06	361141	6:28681804:A:G
rs76024870	6	28682372	T	A	0.0752144	0.00662821	0.000477363	8.01e-44	361141	6:28682372:A:T
rs145097508	6	28682406	C	G	0.0496907	0.00973439	0.000580555	4.47e-63	361141	6:28682406:G:C
rs9391676	6	28683743	T	C	0.490439	-0.00116092	0.0002521	4.13e-06	361141	6:28683743:C:T
rs9767343	6	28683843	G	A	0.0864336	0.00594305	0.000448085	3.87e-40	361141	6:28683843:A:G
rs9767359	6	28684286	G	A	0.0864327	0.00594309	0.000448083	3.86e-40	361141	6:28684286:A:G
rs79179143	6	28684360	A	T	0.0864325	0.00594311	0.000448083	3.86e-40	361141	6:28684360:T:A
rs114051421	6	28684506	A	G	0.0511453	0.00932427	0.00057227	1.15e-59	361141	6:28684506:G:A
rs61208746	6	28685118	C	T	0.0864308	0.00594326	0.000448079	3.83e-40	361141	6:28685118:T:C
rs58238888	6	28685279	T	C	0.0864304	0.0059433	0.000448078	3.83e-40	361141	6:28685279:C:T
rs57693980	6	28685902	G	A	0.0752001	0.00662564	0.000477362	8.63e-44	361141	6:28685902:A:G
rs115499539	6	28686006	G	C	0.0497379	0.00972555	0.000580333	5.18e-63	361141	6:28686006:C:G
rs79050600	6	28686185	C	A	0.0752001	0.0066257	0.000477362	8.62e-44	361141	6:28686185:A:C
rs113823147	6	28686298	G	A	0.0864287	0.00594344	0.000448074	3.8e-40	361141	6:28686298:A:G
rs77050371	6	28688843	C	G	0.0864313	0.00594285	0.000448055	3.84e-40	361141	6:28688843:G:C
rs56296645	6	28689232	T	C	0.0752066	0.00662397	0.000477329	8.94e-44	361141	6:28689232:C:T
rs74901699	6	28689712	A	C	0.0864334	0.00594215	0.00044804	3.9e-40	361141	6:28689712:C:A
rs77413278	6	28689758	T	G	0.0864333	0.00594215	0.00044804	3.9e-40	361141	6:28689758:G:T
rs114469207	6	28692512	G	A	0.0751369	0.00664087	0.000477523	5.9e-44	361141	6:28692512:A:G
rs78615644	6	28692540	C	T	0.0751369	0.00664087	0.000477523	5.9e-44	361141	6:28692540:T:C
rs113085175	6	28692738	G	A	0.0864331	0.00594263	0.00044805	3.86e-40	361141	6:28692738:A:G
rs79046736	6	28693903	G	C	0.0865466	0.00591874	0.000447767	7.02e-40	361141	6:28693903:C:G
rs9348813	6	28694608	C	T	0.490466	-0.00115224	0.000252042	4.84e-06	361141	6:28694608:T:C
rs61703239	6	28694814	A	G	0.0752058	0.00662428	0.000477331	8.87e-44	361141	6:28694814:G:A
rs7772111	6	28695299	C	T	0.0864314	0.00594284	0.000448051	3.84e-40	361141	6:28695299:T:C
rs7751884	6	28695430	C	A	0.0864314	0.00594282	0.00044805	3.84e-40	361141	6:28695430:A:C
rs7772682	6	28695668	A	T	0.0867874	0.00591946	0.000447208	5.52e-40	361141	6:28695668:T:A
rs113279711	6	28696524	A	G	0.0864347	0.00594198	0.000448038	3.92e-40	361141	6:28696524:G:A
rs150814685	6	28696772	G	T	0.0511062	0.00933935	0.000572422	8.04e-60	361141	6:28696772:T:G
rs114339006	6	28696794	T	G	0.0584538	0.00787419	0.000536906	1.1e-48	361141	6:28696794:G:T
rs11963986	6	28697064	G	A	0.00526892	0.0136889	0.00173613	3.16e-15	361141	6:28697064:A:G
rs17280797	6	28697625	G	A	0.0697318	0.00679847	0.000494459	5.27e-43	361141	6:28697625:A:G
rs17280818	6	28697751	T	G	0.0696994	0.00680778	0.000494592	4.28e-43	361141	6:28697751:G:T
rs17346574	6	28697832	A	C	0.0696992	0.00680783	0.000494593	4.27e-43	361141	6:28697832:C:A
rs114766711	6	28698080	A	G	0.058473	0.00786745	0.000536814	1.28e-48	361141	6:28698080:G:A
rs7755641	6	28699369	C	T	0.0585187	0.00787657	0.000536618	9.19e-49	361141	6:28699369:T:C
rs10498733	6	28699691	A	G	0.0584938	0.00788515	0.000536736	7.61e-49	361141	6:28699691:G:A
rs148584123	6	28700457	C	G	0.0497174	0.00973212	0.000580394	4.41e-63	361141	6:28700457:G:C
rs17281186	6	28701516	A	T	0.0697234	0.00682255	0.000494514	2.74e-43	361141	6:28701516:T:A
rs7748319	6	28703149	G	T	0.0864627	0.00595357	0.000447972	2.7e-40	361141	6:28703149:T:G
rs7766599	6	28703432	T	C	0.0696972	0.00680866	0.000494608	4.2e-43	361141	6:28703432:C:T
rs880638	6	28706912	A	G	0.406319	0.00156446	0.000256428	1.06e-09	361141	6:28706912:G:A
rs73391164	6	28707599	T	C	0.00527701	0.01365	0.00173468	3.59e-15	361141	6:28707599:C:T
rs3873209	6	28708055	G	A	0.0697312	0.00682015	0.000494469	2.89e-43	361141	6:28708055:A:G
rs148076211	6	28708629	G	T	0.0697315	0.00682008	0.000494469	2.89e-43	361141	6:28708629:T:G
rs61094745	6	28709313	A	G	0.0697961	0.00682423	0.000494239	2.35e-43	361141	6:28709313:G:A
rs114955469	6	28710562	G	A	0.0585586	0.00788875	0.000536407	6.04e-49	361141	6:28710562:A:G
rs3905240	6	28711334	G	A	0.0698384	0.0068332	0.000494075	1.72e-43	361141	6:28711334:A:G
rs140630324	6	28713196	A	G	0.00475237	0.0149578	0.00184509	5.21e-16	361141	6:28713196:G:A
rs1233582	6	28714044	G	C	0.189353	0.00188484	0.000321699	4.66e-09	361141	6:28714044:C:G
rs7763390	6	28714761	C	A	0.156337	0.00280935	0.000347155	5.86e-16	361141	6:28714761:A:C
rs73391166	6	28714944	A	T	0.00527798	0.0136428	0.00173444	3.68e-15	361141	6:28714944:T:A
rs1233585	6	28716345	G	A	0.206097	0.00193441	0.000311585	5.36e-10	361141	6:28716345:A:G
rs75888590	6	28716675	C	T	0.0752386	0.00663653	0.000477254	6.01e-44	361141	6:28716675:T:C
rs7742889	6	28718402	A	G	0.07524	0.00663611	0.000477247	6.07e-44	361141	6:28718402:G:A
rs116740683	6	28720609	G	A	0.0497964	0.00975274	0.000579911	1.92e-63	361141	6:28720609:A:G
rs1233590	6	28720712	G	A	0.490542	0.00116362	0.000252175	3.94e-06	361141	6:28720712:A:G
rs1233591	6	28720982	C	T	0.490524	0.00116302	0.000252171	3.99e-06	361141	6:28720982:T:C
rs55795312	6	28721039	T	A	0.174372	0.00274008	0.000332837	1.84e-16	361141	6:28721039:A:T
rs17338569	6	28722799	C	T	0.161913	0.00285802	0.000342308	6.89e-17	361141	6:28722799:T:C
rs75492882	6	28722929	G	A	0.0752438	0.00663458	0.000477213	6.26e-44	361141	6:28722929:A:G
rs9257134	6	28723426	G	A	0.49179	0.00117405	0.000252664	3.37e-06	361141	6:28723426:A:G
rs57780419	6	28723723	A	G	0.173176	0.00277335	0.000333191	8.56e-17	361141	6:28723723:G:A
rs57170714	6	28723986	C	T	0.0752417	0.00663482	0.000477209	6.2e-44	361141	6:28723986:T:C
rs17398081	6	28724852	C	G	0.0742992	0.00674562	0.000479911	7.28e-45	361141	6:28724852:G:C
rs116267703	6	28724919	G	A	0.00471365	0.0150194	0.00185017	4.76e-16	361141	6:28724919:A:G
rs148545514	6	28725240	T	C	0.0511839	0.00933502	0.000571979	7.41e-60	361141	6:28725240:C:T
rs59233561	6	28725415	T	C	0.0752133	0.00662256	0.000477306	9.23e-44	361141	6:28725415:C:T
rs61173069	6	28725704	G	T	0.17346	0.00274431	0.00033298	1.7e-16	361141	6:28725704:T:G
rs73403142	6	28726568	G	A	0.00527695	0.0136502	0.00173489	3.61e-15	361141	6:28726568:A:G
rs57748269	6	28727547	T	C	0.0752064	0.00662583	0.00047737	8.61e-44	361141	6:28727547:C:T
rs56098960	6	28731086	T	C	0.0865265	0.00598831	0.000447896	9.28e-41	361141	6:28731086:C:T
rs79800940	6	28731263	T	C	0.0865404	0.005986	0.000447844	9.73e-41	361141	6:28731263:C:T
rs76587225	6	28731385	G	A	0.0865417	0.00598617	0.000447839	9.67e-41	361141	6:28731385:A:G
rs77057108	6	28732869	T	G	0.0865357	0.00599102	0.000447797	8.22e-41	361141	6:28732869:G:T
rs58258185	6	28733724	T	C	0.0865311	0.00599186	0.000447802	8.03e-41	361141	6:28733724:C:T
rs57965355	6	28733787	G	A	0.0865138	0.00599473	0.00044789	7.63e-41	361141	6:28733787:A:G
rs73403155	6	28735247	G	T	0.00623378	0.0126885	0.00159703	1.95e-15	361141	6:28735247:T:G
rs74969965	6	28735357	C	T	0.0865315	0.00599195	0.000447809	8.03e-41	361141	6:28735357:T:C
rs73403156	6	28735375	G	A	0.00527106	0.0136844	0.0017363	3.25e-15	361141	6:28735375:A:G
rs111616018	6	28736070	G	A	0.0865389	0.0059921	0.000447812	8e-41	361141	6:28736070:A:G
rs1233608	6	28736189	G	A	0.206056	0.00195713	0.000311495	3.32e-10	361141	6:28736189:A:G
rs116299896	6	28736211	G	C	0.0752409	0.00665542	0.000477218	3.4e-44	361141	6:28736211:C:G
rs112001540	6	28736485	A	G	0.0865727	0.005991	0.000447831	8.34e-41	361141	6:28736485:G:A
rs112033028	6	28736597	T	C	0.0865316	0.00599192	0.000447811	8.04e-41	361141	6:28736597:C:T
rs78086507	6	28737976	C	T	0.0865009	0.00598614	0.000447973	1.02e-40	361141	6:28737976:T:C
rs75042255	6	28737988	T	C	0.0752081	0.00665004	0.000477423	4.33e-44	361141	6:28737988:C:T
rs60252686	6	28738320	G	A	0.0865323	0.00599169	0.000447807	8.09e-41	361141	6:28738320:A:G
rs73403159	6	28738559	T	C	0.00623216	0.0126957	0.00159731	1.9e-15	361141	6:28738559:C:T
rs6923795	6	28739132	G	A	0.0865316	0.00599167	0.000447803	8.08e-41	361141	6:28739132:A:G
rs1233614	6	28739322	G	A	0.206056	0.00195172	0.000311488	3.71e-10	361141	6:28739322:A:G
rs1233616	6	28739884	C	T	0.496042	0.00119567	0.000252155	2.12e-06	361141	6:28739884:T:C
rs58025129	6	28740151	T	C	0.00623154	0.0126976	0.00159737	1.88e-15	361141	6:28740151:C:T
rs55659253	6	28740500	G	A	0.0865321	0.00599138	0.000447796	8.13e-41	361141	6:28740500:A:G
rs55764335	6	28740622	C	T	0.0865317	0.00599144	0.000447796	8.11e-41	361141	6:28740622:T:C
rs79128439	6	28742331	C	T	0.0875577	0.00583733	0.000445459	3.18e-39	361141	6:28742331:T:C
rs78142681	6	28742592	A	T	0.0752153	0.0066418	0.000477271	5.18e-44	361141	6:28742592:T:A
rs74358341	6	28742792	A	C	0.0752143	0.00664249	0.000477278	5.09e-44	361141	6:28742792:C:A
rs113931894	6	28744045	G	A	0.0865075	0.00598197	0.000447891	1.12e-40	361141	6:28744045:A:G
rs182018802	6	28744553	G	A	0.00349423	0.0115348	0.00234007	8.26e-07	361141	6:28744553:A:G
rs77557831	6	28744668	A	G	0.0865066	0.00598327	0.000447899	1.08e-40	361141	6:28744668:G:A
rs77371395	6	28744828	A	G	0.0751997	0.00665038	0.00047737	4.2e-44	361141	6:28744828:G:A
rs73403165	6	28744888	T	G	0.00622511	0.0127243	0.00159828	1.71e-15	361141	6:28744888:G:T
rs74629108	6	28745450	C	T	0.00622442	0.0127266	0.00159834	1.69e-15	361141	6:28745450:T:C
rs3999045	6	28746797	G	C	0.0674135	0.00643472	0.00055285	2.64e-31	361141	6:28746797:C:G
rs2154025	6	28746801	C	G	0.0751466	0.00666374	0.000477686	3.23e-44	361141	6:28746801:G:C
rs113354497	6	28746906	G	C	0.00526697	0.0136987	0.00173646	3.06e-15	361141	6:28746906:C:G
rs73403168	6	28747235	G	A	0.0208011	0.00610882	0.000881775	4.28e-12	361141	6:28747235:A:G
rs1233622	6	28747902	C	T	0.497463	0.00123532	0.000252228	9.7e-07	361141	6:28747902:T:C
rs6916286	6	28747985	A	C	0.0864908	0.00599074	0.000447944	8.79e-41	361141	6:28747985:C:A
rs7758798	6	28749012	T	C	0.0869508	0.00597692	0.000446928	8.85e-41	361141	6:28749012:C:T
rs74747738	6	28749148	A	G	0.0208013	0.00610867	0.000881781	4.29e-12	361141	6:28749148:G:A
rs79141865	6	28749460	A	C	0.0751527	0.00666845	0.000477491	2.6e-44	361141	6:28749460:C:A
rs113651343	6	28751979	C	T	0.0861522	0.00599082	0.000449412	1.58e-40	361141	6:28751979:T:C
rs113904352	6	28751985	C	G	0.0861684	0.00598855	0.000449366	1.66e-40	361141	6:28751985:G:C
rs7751451	6	28752883	G	A	0.0864621	0.00600557	0.000447947	5.64e-41	361141	6:28752883:A:G
rs11963410	6	28753927	C	G	0.00622174	0.0127313	0.0015984	1.66e-15	361141	6:28753927:G:C
rs11968277	6	28754111	G	A	0.00622098	0.0127333	0.00159859	1.65e-15	361141	6:28754111:A:G
rs76761992	6	28754237	A	C	0.0862705	0.00599552	0.000448453	9.34e-41	361141	6:28754237:C:A
rs78213451	6	28754430	C	T	0.0864661	0.00596057	0.000447965	2.19e-40	361141	6:28754430:T:C
rs111621381	6	28754459	G	A	0.0751427	0.00663898	0.00047753	6.26e-44	361141	6:28754459:A:G
rs11963531	6	28754704	T	C	0.00950321	0.0113853	0.00129623	1.59e-18	361141	6:28754704:C:T
rs9257182	6	28754817	A	C	0.205943	0.00192449	0.000311545	6.53e-10	361141	6:28754817:C:A
rs73403179	6	28755612	A	G	0.00538135	0.0136402	0.00173689	4.07e-15	361141	6:28755612:G:A
rs116358919	6	28755650	T	C	0.0635493	0.00771555	0.000517037	2.43e-50	361141	6:28755650:C:T
rs115174438	6	28755896	A	G	0.0634695	0.00770578	0.000516931	3.08e-50	361141	6:28755896:G:A
rs115092703	6	28756136	A	G	0.0634712	0.00770555	0.00051694	3.11e-50	361141	6:28756136:G:A
rs6938988	6	28756995	G	C	0.0634546	0.00771109	0.000517037	2.77e-50	361141	6:28756995:C:G
rs2765223	6	28761208	T	C	0.0635321	0.00771367	0.000516858	2.38e-50	361141	6:28761208:C:T
rs2754762	6	28761471	A	T	0.0635347	0.00771296	0.000516851	2.42e-50	361141	6:28761471:T:A
rs150530886	6	28761844	C	T	0.0498096	0.0096712	0.000580206	2.34e-62	361141	6:28761844:T:C
rs73403188	6	28762025	T	C	0.0208048	0.00617251	0.000881708	2.55e-12	361141	6:28762025:C:T
rs56030816	6	28762581	G	A	0.0635451	0.00770945	0.000516812	2.63e-50	361141	6:28762581:A:G
rs149432497	6	28763730	G	A	0.0498274	0.00966953	0.000580102	2.34e-62	361141	6:28763730:A:G
rs116520285	6	28763796	T	C	0.0523033	0.00906746	0.000566865	1.43e-57	361141	6:28763796:C:T
rs73403189	6	28763800	A	G	0.00525719	0.0137481	0.00173826	2.6e-15	361141	6:28763800:G:A
rs140619884	6	28764097	C	G	0.0635567	0.00768047	0.000516722	5.86e-50	361141	6:28764097:G:C
rs112156380	6	28764464	G	A	0.00541883	0.0135029	0.00171262	3.17e-15	361141	6:28764464:A:G
rs114741267	6	28764668	G	C	0.0635623	0.0076781	0.000516685	6.17e-50	361141	6:28764668:C:G
rs9257190	6	28764974	G	A	0.183788	0.00203506	0.00032561	4.11e-10	361141	6:28764974:A:G
rs146674992	6	28766845	A	G	0.0636018	0.00768768	0.000516464	4.26e-50	361141	6:28766845:G:A
rs11961493	6	28766865	A	T	0.00541573	0.0135153	0.00171296	3.03e-15	361141	6:28766865:T:A
rs2765222	6	28767076	T	C	0.0635937	0.00766582	0.000516481	8.06e-50	361141	6:28767076:C:T
rs2765221	6	28768484	G	A	0.0522905	0.00905876	0.000566225	1.37e-57	361141	6:28768484:A:G
rs2754765	6	28769275	T	C	0.0522993	0.00905586	0.000566122	1.42e-57	361141	6:28769275:C:T
rs2765220	6	28769671	C	T	0.183884	0.00201399	0.000325442	6.08e-10	361141	6:28769671:T:C
rs58108126	6	28770593	T	C	0.0636172	0.00765244	0.000516176	1.04e-49	361141	6:28770593:C:T
rs7739915	6	28770683	T	G	0.172528	0.00207055	0.000333721	5.5e-10	361141	6:28770683:G:T
rs57491524	6	28770731	C	A	0.0636119	0.00765571	0.000516227	9.68e-50	361141	6:28770731:A:C
rs142395667	6	28771300	A	G	0.0513187	0.00926191	0.000571274	4.3e-59	361141	6:28771300:G:A
rs56110474	6	28772441	C	T	0.0522996	0.00907036	0.000566093	9.28e-58	361141	6:28772441:T:C
rs6929090	6	28773163	A	C	0.020822	0.00616953	0.000881432	2.57e-12	361141	6:28773163:C:A
rs3132371	6	28773983	C	A	0.497796	0.00117013	0.000252225	3.5e-06	361141	6:28773983:A:C
rs115967007	6	28774130	T	A	0.0636146	0.00767134	0.000516207	6.11e-50	361141	6:28774130:A:T
rs115385935	6	28774422	T	C	0.0636148	0.00767228	0.000516206	5.94e-50	361141	6:28774422:C:T
rs115307364	6	28775155	G	A	0.0636152	0.00767504	0.000516203	5.48e-50	361141	6:28775155:A:G
rs209206	6	28776234	C	G	0.0636161	0.00767665	0.000516209	5.24e-50	361141	6:28776234:G:C
rs172331	6	28776391	G	C	0.0636163	0.00767692	0.00051621	5.21e-50	361141	6:28776391:C:G
rs209204	6	28777336	C	A	0.0636169	0.00767789	0.000516213	5.07e-50	361141	6:28777336:A:C
rs114741805	6	28777991	A	G	0.0513225	0.00928339	0.000571276	2.34e-59	361141	6:28777991:G:A
rs169682	6	28778614	G	T	0.0636177	0.00767875	0.000516216	4.95e-50	361141	6:28778614:T:G
rs185984	6	28778872	G	T	0.0636177	0.00767883	0.000516217	4.94e-50	361141	6:28778872:T:G
rs417919	6	28779423	G	A	0.183855	0.00202739	0.000325465	4.69e-10	361141	6:28779423:A:G
rs209198	6	28780514	A	G	0.0521498	0.00914915	0.0005669	1.43e-58	361141	6:28780514:G:A
rs209197	6	28780608	A	C	0.063664	0.00768127	0.000516262	4.69e-50	361141	6:28780608:C:A
rs209196	6	28780817	C	T	0.0523039	0.00908916	0.000566108	5.48e-58	361141	6:28780817:T:C
rs209195	6	28781438	G	T	0.0523048	0.00908916	0.000566097	5.45e-58	361141	6:28781438:T:G
rs209194	6	28781479	G	C	0.0636157	0.00768151	0.000516237	4.61e-50	361141	6:28781479:C:G
rs209193	6	28782217	T	C	0.0634729	0.00772106	0.000517115	2.14e-50	361141	6:28782217:C:T
rs209191	6	28782334	C	A	0.0636039	0.00768987	0.000516332	3.77e-50	361141	6:28782334:A:C
rs9468424	6	28782434	C	G	0.00947218	0.0116136	0.00129857	3.79e-19	361141	6:28782434:G:C
rs209189	6	28782511	A	T	0.0523163	0.00910297	0.000566025	3.56e-58	361141	6:28782511:T:A
rs423261	6	28782732	A	T	0.052079	0.00913756	0.000568101	3.44e-58	361141	6:28782732:T:A
rs372943	6	28782734	T	C	0.052079	0.00913756	0.000568101	3.44e-58	361141	6:28782734:C:T
rs147374376	6	28783772	C	T	0.0499737	0.00967567	0.000579025	1.16e-62	361141	6:28783772:T:C
rs398795	6	28784031	C	T	0.0636279	0.00769448	0.000516172	3.08e-50	361141	6:28784031:T:C
rs7762991	6	28785438	T	C	0.00947537	0.0116058	0.00129839	3.96e-19	361141	6:28785438:C:T
rs73407223	6	28786147	C	T	0.00541184	0.0135298	0.00171338	2.88e-15	361141	6:28786147:T:C
rs172330	6	28786884	A	G	0.0636275	0.00769435	0.000516152	3.06e-50	361141	6:28786884:G:A
rs185982	6	28787152	A	T	0.0636329	0.00769352	0.000516153	3.14e-50	361141	6:28787152:T:A
rs172328	6	28790528	T	C	0.172617	0.00208208	0.000333708	4.4e-10	361141	6:28790528:C:T
rs148397607	6	28791481	A	G	0.0513354	0.00930195	0.000571186	1.32e-59	361141	6:28791481:G:A
rs67662386	6	28791681	T	A	0.172438	0.00209757	0.00033397	3.37e-10	361141	6:28791681:A:T
rs209183	6	28792012	C	G	0.052319	0.0091037	0.000565992	3.43e-58	361141	6:28792012:G:C
rs209181	6	28792477	A	G	0.172615	0.00208199	0.000333702	4.41e-10	361141	6:28792477:G:A
rs209179	6	28793853	G	C	0.491561	0.00117229	0.000252155	3.34e-06	361141	6:28793853:C:G
rs11966708	6	28794273	C	G	0.0119329	0.00657621	0.00115879	1.39e-08	361141	6:28794273:G:C
rs145661222	6	28796455	C	A	0.0523255	0.00908026	0.000565981	6.66e-58	361141	6:28796455:A:C
rs60569033	6	28796463	A	T	0.0819624	0.00748089	0.000473291	2.95e-56	361141	6:28796463:T:A
rs56678427	6	28801442	A	G	0.0523286	0.00907247	0.000565964	8.24e-58	361141	6:28801442:G:A
rs113455967	6	28805615	T	C	0.00283285	0.0108272	0.00237135	4.98e-06	361141	6:28805615:C:T
rs1925764	6	28808843	T	C	0.0150982	0.0071123	0.00103113	5.3e-12	361141	6:28808843:C:T
rs147406886	6	28818951	G	A	0.0513236	0.00925488	0.00057146	5.72e-59	361141	6:28818951:A:G
rs11965253	6	28822257	A	G	0.00495204	0.0142015	0.00179517	2.56e-15	361141	6:28822257:G:A
rs7739709	6	28823655	T	C	0.015098	0.00711209	0.00103109	5.3e-12	361141	6:28823655:C:T
rs111493337	6	28826031	A	G	0.0111531	0.00646534	0.00119842	6.86e-08	361141	6:28826031:G:A
rs176461	6	28826405	G	A	0.0524241	0.00913524	0.000565171	9.54e-59	361141	6:28826405:A:G
rs116380322	6	28828010	C	T	0.0514294	0.0092659	0.000570643	2.87e-59	361141	6:28828010:T:C
rs9468430	6	28830057	G	C	0.015098	0.00711327	0.0010311	5.25e-12	361141	6:28830057:C:G
rs73407249	6	28831451	G	A	0.0268911	0.00473557	0.000779537	1.24e-09	361141	6:28831451:A:G
rs73407250	6	28832988	G	A	0.0268188	0.00475243	0.000779583	1.09e-09	361141	6:28832988:A:G
rs11759525	6	28834287	A	G	0.0119391	0.00656497	0.00115831	1.45e-08	361141	6:28834287:G:A
rs9257289	6	28838142	A	G	0.00286907	0.0108064	0.00236482	4.89e-06	361141	6:28838142:G:A
rs11966136	6	28839073	G	T	0.0109832	0.00649163	0.00120735	7.59e-08	361141	6:28839073:T:G
rs365823	6	28839317	C	T	0.0525225	0.00906251	0.000565016	7.1e-58	361141	6:28839317:T:C
rs7763504	6	28839773	A	G	0.0267658	0.00477075	0.000779641	9.42e-10	361141	6:28839773:G:A
rs209159	6	28840776	A	G	0.0526813	0.00900118	0.000564236	2.85e-57	361141	6:28840776:G:A
rs28854186	6	28841698	C	T	0.0267653	0.00477126	0.000779652	9.38e-10	361141	6:28841698:T:C
rs209155	6	28843295	A	C	0.0523357	0.00907959	0.000566008	6.87e-58	361141	6:28843295:C:A
rs209151	6	28846724	C	G	0.265132	0.00197828	0.000285452	4.2e-12	361141	6:28846724:G:C
rs429369	6	28851908	C	T	0.271228	0.00200187	0.000283242	1.58e-12	361141	6:28851908:T:C
rs185980	6	28852363	G	A	0.271196	0.0020041	0.000283268	1.5e-12	361141	6:28852363:A:G
rs7750338	6	28853157	T	C	0.271204	0.00200372	0.00028326	1.51e-12	361141	6:28853157:C:T
rs9257328	6	28853825	G	A	0.271222	0.0020032	0.000283266	1.53e-12	361141	6:28853825:A:G
rs34840519	6	28854892	G	T	0.00592277	0.0128238	0.00163906	5.14e-15	361141	6:28854892:T:G
rs209146	6	28858850	A	G	0.271354	0.00200837	0.000283218	1.33e-12	361141	6:28858850:G:A
rs209144	6	28859769	T	C	0.271202	0.00200496	0.000283268	1.47e-12	361141	6:28859769:C:T
rs209143	6	28859801	G	A	0.271202	0.00200496	0.000283268	1.47e-12	361141	6:28859801:A:G
rs7749527	6	28859919	G	C	0.00607409	0.0124323	0.00161811	1.56e-14	361141	6:28859919:C:G
rs6456867	6	28860499	T	C	0.00613334	0.0124397	0.00161042	1.13e-14	361141	6:28860499:C:T
rs9468439	6	28861118	G	C	0.0514556	0.00946381	0.000570754	1e-61	361141	6:28861118:C:G
rs188046328	6	28862641	T	C	0.00441079	0.0162565	0.00194865	7.3e-17	361141	6:28862641:C:T
rs209140	6	28863469	A	G	0.271212	0.00200739	0.000283277	1.38e-12	361141	6:28863469:G:A
rs209137	6	28865713	T	C	0.483139	0.00118152	0.000252194	2.8e-06	361141	6:28865713:C:T
rs9468440	6	28866529	T	A	0.0514536	0.00946425	0.000570762	9.95e-62	361141	6:28866529:A:T
rs73393707	6	28868515	C	G	0.00523639	0.0138395	0.0017413	1.9e-15	361141	6:28868515:G:C
rs209128	6	28869173	C	A	0.483173	0.00119677	0.000252195	2.08e-06	361141	6:28869173:A:C
rs209126	6	28872446	C	T	0.48417	0.0012158	0.000252186	1.43e-06	361141	6:28872446:T:C
rs11964044	6	28873053	G	A	0.00494211	0.0144801	0.00180051	8.85e-16	361141	6:28873053:A:G
rs209123	6	28873060	C	T	0.484213	0.00121775	0.000252199	1.38e-06	361141	6:28873060:T:C
rs115318295	6	28878112	A	T	0.277519	0.00235757	0.000281286	5.25e-17	361141	6:28878112:T:A
rs2097424	6	28878214	C	G	0.408686	0.00133877	0.000256477	1.79e-07	361141	6:28878214:G:C
rs113883092	6	28881458	G	T	0.00289201	0.0108973	0.00234695	3.43e-06	361141	6:28881458:T:G
rs6906953	6	28882098	A	G	0.289158	0.00239041	0.000277817	7.71e-18	361141	6:28882098:G:A
rs9501162	6	28883895	G	T	0.0514496	0.00948945	0.000570868	5.02e-62	361141	6:28883895:T:G
rs150292065	6	28884159	A	G	0.0501626	0.00985376	0.000578448	4.81e-65	361141	6:28884159:G:A
rs112434923	6	28885074	A	G	0.00289234	0.0108954	0.00234645	3.43e-06	361141	6:28885074:G:A
rs3132380	6	28885227	T	C	0.289154	0.00239062	0.000277818	7.66e-18	361141	6:28885227:C:T
rs3131100	6	28885752	C	T	0.485755	0.00122219	0.000252213	1.26e-06	361141	6:28885752:T:C
rs3132377	6	28885974	C	T	0.289394	0.00237107	0.000277864	1.43e-17	361141	6:28885974:T:C
rs1061625	6	28891458	C	T	0.289149	0.00239167	0.000277831	7.44e-18	361141	6:28891458:T:C
rs113173816	6	28892695	T	G	0.00243836	0.0117208	0.00255478	4.48e-06	361141	6:28892695:G:T
rs113912232	6	28892696	T	A	0.00243836	0.0117208	0.00255478	4.48e-06	361141	6:28892696:A:T
rs183614137	6	28892865	C	T	0.00242074	0.0118202	0.00256402	4.03e-06	361141	6:28892865:T:C
rs1237485	6	28894344	A	G	0.484913	0.00119799	0.000252173	2.03e-06	361141	6:28894344:G:A
rs141425519	6	28894755	G	C	0.051106	0.00957501	0.000575084	3.21e-62	361141	6:28894755:C:G
rs533915894	6	28895225	T	C	0.00289241	0.0108919	0.00234648	3.46e-06	361141	6:28895225:C:T
rs9468445	6	28896775	G	A	0.0514117	0.00948812	0.000570864	5.21e-62	361141	6:28896775:A:G
rs876737	6	28897214	A	G	0.420625	0.00140012	0.000255285	4.15e-08	361141	6:28897214:G:A
rs114627526	6	28898526	G	A	0.0500062	0.00987009	0.000578833	3.6e-65	361141	6:28898526:A:G
rs1238787	6	28900499	T	C	0.277437	0.00236405	0.000281295	4.32e-17	361141	6:28900499:C:T
rs932776	6	28901034	C	T	0.484911	0.00119887	0.00025218	1.99e-06	361141	6:28901034:T:C
rs58971829	6	28901402	C	T	0.00567366	0.0133935	0.00167383	1.23e-15	361141	6:28901402:T:C
rs111556027	6	28903176	T	G	0.00242072	0.0118228	0.00256404	4.01e-06	361141	6:28903176:G:T
rs6912843	6	28904162	C	T	0.28952	0.00241108	0.000277727	3.92e-18	361141	6:28904162:T:C
rs3131067	6	28905033	G	C	0.420606	0.00139179	0.000255288	4.99e-08	361141	6:28905033:C:G
rs3130897	6	28907055	G	A	0.484909	0.00119809	0.000252183	2.03e-06	361141	6:28907055:A:G
rs3130843	6	28908214	T	A	0.424441	0.00152387	0.000254969	2.28e-09	361141	6:28908214:A:T
rs6914955	6	28908612	G	A	0.394649	0.00190373	0.000257728	1.51e-13	361141	6:28908612:A:G
rs189982366	6	28909906	G	A	0.00241889	0.0119062	0.00256471	3.45e-06	361141	6:28909906:A:G
rs9257395	6	28911260	A	G	0.300373	0.00235411	0.00027476	1.06e-17	361141	6:28911260:G:A
rs2071790	6	28911802	A	G	0.486143	0.00120503	0.000252141	1.76e-06	361141	6:28911802:G:A
rs111469561	6	28914741	A	G	0.00693436	0.0110305	0.00151739	3.62e-13	361141	6:28914741:G:A
rs11966547	6	28915622	C	T	0.00524398	0.0139589	0.00174415	1.22e-15	361141	6:28915622:T:C
rs9257399	6	28916444	A	G	0.289531	0.00238942	0.000277692	7.69e-18	361141	6:28916444:G:A
rs112770233	6	28918730	A	G	0.00289127	0.0109629	0.00234662	2.99e-06	361141	6:28918730:G:A
rs1476016	6	28922719	A	G	0.48365	0.00116884	0.000252172	3.57e-06	361141	6:28922719:G:A
rs73408589	6	28924005	A	G	0.00523979	0.0139613	0.00175063	1.53e-15	361141	6:28924005:G:A
rs138910722	6	28926891	T	C	0.0500025	0.00979211	0.000578629	3.23e-64	361141	6:28926891:C:T
rs149249130	6	28927868	T	C	0.00523511	0.0138497	0.00174155	1.83e-15	361141	6:28927868:C:T
rs12386522	6	28928167	C	T	0.0520655	0.00931516	0.000567236	1.4e-60	361141	6:28928167:T:C
rs3135324	6	28929470	T	C	0.483089	0.00117162	0.000252331	3.43e-06	361141	6:28929470:C:T
rs112201311	6	28930337	G	A	0.00243003	0.011811	0.00255887	3.92e-06	361141	6:28930337:A:G
rs9257421	6	28933672	A	G	0.385747	0.00189228	0.000258949	2.73e-13	361141	6:28933672:G:A
rs4427026	6	28935666	C	T	0.395527	0.00186033	0.000257603	5.14e-13	361141	6:28935666:T:C
rs7740125	6	28935902	T	C	0.287831	0.00240302	0.000278228	5.8e-18	361141	6:28935902:C:T
rs9257425	6	28936556	G	A	0.276298	0.00237199	0.000281643	3.72e-17	361141	6:28936556:A:G
rs566643782	6	28941203	G	C	0.00241901	0.0119116	0.00256512	3.42e-06	361141	6:28941203:C:G
rs116708127	6	28941628	T	C	0.0517224	0.00948321	0.00056986	3.69e-62	361141	6:28941628:C:T
rs6933672	6	28941688	A	G	0.107159	0.00476614	0.000407607	1.4e-31	361141	6:28941688:G:A
rs4713190	6	28942833	A	G	0.395715	0.00191231	0.000257701	1.17e-13	361141	6:28942833:G:A
rs9468451	6	28943981	G	T	0.0523352	0.00947576	0.000568871	2.83e-62	361141	6:28943981:T:G
rs143400696	6	28945166	G	C	0.050323	0.00978827	0.000577532	2.09e-64	361141	6:28945166:C:G
rs9468453	6	28946229	A	G	0.00615608	0.0126671	0.00161016	3.64e-15	361141	6:28946229:G:A
rs9368585	6	28946253	A	G	0.158164	0.00400794	0.000345471	4.11e-31	361141	6:28946253:G:A
rs9257445	6	28949206	C	G	0.227543	0.00335807	0.00030051	5.49e-29	361141	6:28949206:G:C
rs9468454	6	28949606	C	A	0.158228	0.00402925	0.000345317	1.88e-31	361141	6:28949606:A:C
rs6904975	6	28952035	A	G	0.384811	0.00192882	0.000258922	9.39e-14	361141	6:28952035:G:A
rs41270616	6	28954231	T	C	0.0518954	0.00944169	0.000568187	5.51e-62	361141	6:28954231:C:T
rs112421807	6	28956541	C	T	0.0550156	0.00959565	0.000552676	1.7e-67	361141	6:28956541:T:C
rs9257450	6	28959515	A	T	0.301072	0.00241941	0.000274576	1.24e-18	361141	6:28959515:T:A
rs145642721	6	28960218	T	C	0.00253572	0.0121058	0.002511	1.43e-06	361141	6:28960218:C:T
rs2001093	6	28960879	T	C	0.393986	0.00194574	0.000257814	4.46e-14	361141	6:28960879:C:T
rs6456879	6	28962604	T	A	0.158222	0.0040432	0.000345295	1.16e-31	361141	6:28962604:A:T
rs552097992	6	28963755	C	T	4.54e-06	0.320255	0.0616531	2.05e-07	361141	6:28963755:T:C
rs6908206	6	28964872	G	A	0.158217	0.00404702	0.000345283	1.01e-31	361141	6:28964872:A:G
rs114357009	6	28965512	A	G	0.0504419	0.00979985	0.000576176	7.54e-65	361141	6:28965512:G:A
rs9468459	6	28965691	A	G	0.0559103	0.00933494	0.000548613	6.68e-65	361141	6:28965691:G:A
rs9295784	6	28969148	C	A	0.0551931	0.00968874	0.000551938	5.92e-69	361141	6:28969148:A:C
rs6456881	6	28970100	T	C	0.158655	0.00408726	0.00034487	2.14e-32	361141	6:28970100:C:T
rs3129793	6	28970176	A	G	0.482863	0.00123858	0.000252233	9.09e-07	361141	6:28970176:G:A
rs6925178	6	28973215	A	C	0.22802	0.00340669	0.000300265	7.89e-30	361141	6:28973215:C:A
rs4713193	6	28974825	T	G	0.385212	0.00194508	0.000258851	5.74e-14	361141	6:28974825:G:T
rs9468460	6	28974829	T	G	0.0549272	0.00961781	0.00055522	3.39e-67	361141	6:28974829:G:T
rs4565335	6	28975787	T	C	0.227983	0.00340167	0.000300284	9.63e-30	361141	6:28975787:C:T
rs9257461	6	28977925	T	C	0.396093	0.00191865	0.000257517	9.31e-14	361141	6:28977925:C:T
rs9357075	6	28982287	A	G	0.158705	0.00408147	0.000344826	2.57e-32	361141	6:28982287:G:A
rs3135319	6	28982823	C	T	0.482179	0.00121314	0.000252313	1.52e-06	361141	6:28982823:T:C
rs9468464	6	28984512	C	T	0.0577378	0.0100478	0.00054032	3.77e-77	361141	6:28984512:T:C
rs113749571	6	28985543	G	C	0.057908	0.0101082	0.000539575	2.86e-78	361141	6:28985543:C:G
rs6909302	6	28986375	A	T	0.21858	0.00336266	0.00030478	2.67e-28	361141	6:28986375:T:A
rs9366734	6	28987058	G	A	0.158777	0.0041037	0.000344759	1.16e-32	361141	6:28987058:A:G
rs9393939	6	28989067	C	T	0.387722	0.00185588	0.000258419	6.9e-13	361141	6:28989067:T:C
rs9348816	6	28989083	C	T	0.387722	0.00185588	0.000258419	6.9e-13	361141	6:28989083:T:C
rs11961509	6	28989210	G	A	0.0580359	0.0100579	0.000539052	1.17e-77	361141	6:28989210:A:G
rs2394512	6	28992184	G	A	0.388509	0.00186734	0.000257896	4.47e-13	361141	6:28992184:A:G
rs7741520	6	28994570	G	A	0.218764	0.00332578	0.000304756	1.01e-27	361141	6:28994570:A:G
rs9468469	6	28999218	G	A	0.00616518	0.012577	0.00160711	5.06e-15	361141	6:28999218:A:G
rs9461498	6	29000873	T	C	0.218609	0.00334491	0.000304781	5.1e-28	361141	6:29000873:C:T
rs9368587	6	29003069	C	T	0.218797	0.00334048	0.000304794	6.02e-28	361141	6:29003069:T:C
rs140385433	6	29003630	T	C	0.0520224	0.00955212	0.000567479	1.49e-63	361141	6:29003630:C:T
rs9366735	6	29005660	G	C	0.21862	0.00334384	0.00030477	5.28e-28	361141	6:29005660:C:G
rs9468472	6	29005789	C	T	0.386762	0.00181987	0.000258485	1.92e-12	361141	6:29005789:T:C
rs9468473	6	29006250	T	C	0.218658	0.00334162	0.00030477	5.72e-28	361141	6:29006250:C:T
rs9461499	6	29006493	G	T	0.218632	0.00334317	0.000304765	5.4e-28	361141	6:29006493:T:G
rs7743837	6	29006844	G	A	0.229523	0.00321751	0.000299422	6.27e-27	361141	6:29006844:A:G
rs7749435	6	29007847	G	C	0.218921	0.00336933	0.000305003	2.29e-28	361141	6:29007847:C:G
rs73395666	6	29008554	G	A	0.00608439	0.0128856	0.0016176	1.65e-15	361141	6:29008554:A:G
rs7775633	6	29009234	C	T	0.21864	0.00334254	0.000304763	5.52e-28	361141	6:29009234:T:C
rs6919044	6	29009568	G	A	0.220266	0.00333846	0.000304747	6.36e-28	361141	6:29009568:A:G
rs6919687	6	29009643	A	G	0.218646	0.00334217	0.000304761	5.59e-28	361141	6:29009643:G:A
rs12333226	6	29009943	T	A	0.0528173	0.00952016	0.000563787	6.03e-64	361141	6:29009943:A:T
rs9501291	6	29009958	G	A	0.218646	0.00334213	0.000304761	5.6e-28	361141	6:29009958:A:G
rs6456889	6	29010824	C	T	0.218797	0.00333927	0.000304732	6.14e-28	361141	6:29010824:T:C
rs9391651	6	29011960	C	T	0.159157	0.00408875	0.000344631	1.84e-32	361141	6:29011960:T:C
rs9468474	6	29013133	C	T	0.0520365	0.00954672	0.000567418	1.7e-63	361141	6:29013133:T:C
rs9468475	6	29014450	T	G	0.0519355	0.00950682	0.000567972	7.3e-63	361141	6:29014450:G:T
rs6456891	6	29016587	G	A	0.386994	0.00180996	0.000258525	2.54e-12	361141	6:29016587:A:G
rs9391653	6	29017167	C	T	0.218693	0.00334638	0.00030474	4.76e-28	361141	6:29017167:T:C
rs28711195	6	29017881	G	T	0.0526315	0.00952619	0.000564335	6.64e-64	361141	6:29017881:T:G
rs9501294	6	29021017	A	G	0.158764	0.00409541	0.000344789	1.56e-32	361141	6:29021017:G:A
rs9461500	6	29021504	A	C	0.0526324	0.00952569	0.000564323	6.7e-64	361141	6:29021504:C:A
rs7747023	6	29025680	G	A	0.158862	0.00410642	0.000344738	1.04e-32	361141	6:29025680:A:G
rs9461501	6	29027660	C	T	0.0519375	0.00950604	0.000567954	7.4e-63	361141	6:29027660:T:C
rs9468479	6	29031086	A	G	0.158311	0.00414411	0.000345184	3.37e-33	361141	6:29031086:G:A
rs6925384	6	29033520	T	C	0.386186	0.00184624	0.000258599	9.39e-13	361141	6:29033520:C:T
rs9501295	6	29034833	G	A	0.0519625	0.00956774	0.000568095	1.27e-63	361141	6:29034833:A:G
rs73395702	6	29035882	A	G	0.00568168	0.0136103	0.00167273	4.08e-16	361141	6:29035882:G:A
rs2179648	6	29036528	C	T	0.372965	0.00202432	0.000260464	7.75e-15	361141	6:29036528:T:C
rs6905358	6	29036752	G	A	0.00608585	0.012881	0.00161746	1.67e-15	361141	6:29036752:A:G
rs6456895	6	29039895	A	G	0.386218	0.00183081	0.0002586	1.45e-12	361141	6:29039895:G:A
rs6456897	6	29041283	G	A	0.00642408	0.0120442	0.00157477	2.04e-14	361141	6:29041283:A:G
rs1159519	6	29043580	C	A	0.385811	0.00183415	0.000258669	1.34e-12	361141	6:29043580:A:C
rs112646125	6	29043953	A	G	0.0535355	0.0092829	0.000559983	1.08e-61	361141	6:29043953:G:A
rs73397819	6	29045015	G	A	0.00568154	0.0136109	0.0016727	4.06e-16	361141	6:29045015:A:G
rs11752782	6	29045446	C	T	0.0024894	0.0123401	0.00252851	1.06e-06	361141	6:29045446:T:C
rs9468480	6	29046943	A	G	0.386152	0.00183478	0.000258607	1.3e-12	361141	6:29046943:G:A
rs9348821	6	29047203	G	A	0.158653	0.0041173	0.000344891	7.61e-33	361141	6:29047203:A:G
rs78191646	6	29048688	A	T	0.00579055	0.0132683	0.0017056	7.32e-15	361141	6:29048688:T:A
rs78630450	6	29050680	A	G	0.0526433	0.00955258	0.000564276	2.92e-64	361141	6:29050680:G:A
rs11758255	6	29050714	G	A	0.21857	0.00336479	0.000304805	2.5e-28	361141	6:29050714:A:G
rs6903771	6	29052572	T	C	0.158503	0.00411569	0.000345078	8.7e-33	361141	6:29052572:C:T
rs6456902	6	29057213	A	G	0.158601	0.00411406	0.000344938	8.69e-33	361141	6:29057213:G:A
rs2394515	6	29059714	A	G	0.386139	0.001831	0.000258669	1.46e-12	361141	6:29059714:G:A
rs115166140	6	29062551	G	A	0.0507329	0.00996462	0.000574998	2.98e-67	361141	6:29062551:A:G
rs73397838	6	29063857	G	A	0.00564405	0.0134825	0.00167767	9.27e-16	361141	6:29063857:A:G
rs59830645	6	29065285	T	G	0.158636	0.00412122	0.000344934	6.76e-33	361141	6:29065285:G:T
rs11963284	6	29067691	T	A	0.00509618	0.0145607	0.00177885	2.72e-16	361141	6:29067691:A:T
rs3131088	6	29069016	A	G	0.386233	-0.00183035	0.00025859	1.46e-12	361141	6:29069016:G:A
rs2394516	6	29069264	C	T	0.385768	-0.00182873	0.000258506	1.51e-12	361141	6:29069264:T:C
rs2394517	6	29069299	T	C	0.386465	-0.00183309	0.000258708	1.39e-12	361141	6:29069299:C:T
rs139363650	6	29071301	A	G	0.00251979	0.0120607	0.00251322	1.6e-06	361141	6:29071301:G:A
rs6456908	6	29075072	A	G	0.21972	0.00329269	0.000304814	3.39e-27	361141	6:29075072:G:A
rs9461507	6	29075233	A	G	0.0535329	0.00928352	0.000559978	1.05e-61	361141	6:29075233:G:A
rs3129097	6	29077353	C	T	0.386003	-0.00183596	0.000258621	1.26e-12	361141	6:29077353:T:C
rs56066225	6	29077391	C	G	0.0520371	0.00957763	0.000567375	6.61e-64	361141	6:29077391:G:C
rs9461508	6	29077677	C	T	0.0061523	0.0126925	0.00160911	3.08e-15	361141	6:29077677:T:C
rs55935025	6	29079199	G	A	0.0520375	0.00957785	0.000567374	6.57e-64	361141	6:29079199:A:G
rs3749977	6	29080344	A	G	0.218483	0.00335651	0.000304887	3.49e-28	361141	6:29080344:G:A
rs79293918	6	29080386	C	T	0.00528187	0.013876	0.00173279	1.17e-15	361141	6:29080386:T:C
rs3129106	6	29081161	G	T	0.167538	-0.0019275	0.000337796	1.16e-08	361141	6:29081161:T:G
rs3129109	6	29084232	C	T	0.386309	-0.00184602	0.000258743	9.73e-13	361141	6:29084232:T:C
rs143151238	6	29084421	C	T	0.00256372	0.0119053	0.00250618	2.03e-06	361141	6:29084421:T:C
rs9461509	6	29086659	A	G	0.0061512	0.0127007	0.00160935	2.99e-15	361141	6:29086659:G:A
rs28415981	6	29088264	A	G	0.00254853	0.0120891	0.00251293	1.5e-06	361141	6:29088264:G:A
rs2064162	6	29088815	T	C	0.385932	-0.00183349	0.000258617	1.35e-12	361141	6:29088815:C:T
rs9501644	6	29088868	A	T	0.0520395	0.00957808	0.000567366	6.5e-64	361141	6:29088868:T:A
rs2394519	6	29089231	T	A	0.385918	-0.00183288	0.000258661	1.38e-12	361141	6:29089231:A:T
rs115817636	6	29090028	T	C	0.0506905	0.0099384	0.000575119	7.01e-67	361141	6:29090028:C:T
rs3116842	6	29093659	T	C	0.385745	-0.00181651	0.000258545	2.13e-12	361141	6:29093659:C:T
rs111236198	6	29093680	A	G	0.00528413	0.0141281	0.00173209	3.45e-16	361141	6:29093680:G:A
rs73397870	6	29093846	G	A	0.00528413	0.0141282	0.0017321	3.45e-16	361141	6:29093846:A:G
rs9380111	6	29095234	A	G	0.21842	0.00334771	0.000304676	4.42e-28	361141	6:29095234:G:A
rs146802007	6	29096331	G	T	0.00248975	0.0123641	0.00252825	1.01e-06	361141	6:29096331:T:G
rs3130774	6	29096414	T	C	0.382902	-0.00166549	0.000258874	1.25e-10	361141	6:29096414:C:T
rs4713203	6	29096995	A	G	0.215577	0.00316423	0.000306093	4.81e-25	361141	6:29096995:G:A
rs73397877	6	29097332	G	A	0.0054772	0.0132437	0.00170184	7.16e-15	361141	6:29097332:A:G
rs3130778	6	29099579	C	T	0.382848	-0.00166445	0.000258843	1.27e-10	361141	6:29099579:T:C
rs3129119	6	29102861	G	A	0.280221	0.00200049	0.000280772	1.04e-12	361141	6:29102861:A:G
rs137876897	6	29105249	T	C	0.0507902	0.00992303	0.000574045	6.37e-67	361141	6:29105249:C:T
rs73397886	6	29105644	C	T	0.00528957	0.0140964	0.00173047	3.77e-16	361141	6:29105644:T:C
rs76331923	6	29105945	A	G	0.0536488	0.00921714	0.000558898	4.44e-61	361141	6:29105945:G:A
rs11760154	6	29106348	T	C	0.00252083	0.0121058	0.00251478	1.48e-06	361141	6:29106348:C:T
rs9468487	6	29107052	G	A	0.0591334	0.00971978	0.000533305	3.49e-74	361141	6:29107052:A:G
rs137953125	6	29109339	C	G	0.00252005	0.0121152	0.00251541	1.46e-06	361141	6:29109339:G:C
rs9468490	6	29111621	A	G	0.0527633	0.00949623	0.000563486	1.06e-63	361141	6:29111621:G:A
rs146252326	6	29111742	C	T	0.0507959	0.00992138	0.000574005	6.55e-67	361141	6:29111742:T:C
rs570548145	6	29113660	A	G	0.00290576	0.0177603	0.0024639	5.68e-13	361141	6:29113660:G:A
rs141917279	6	29120756	A	G	0.0507999	0.0099197	0.00057398	6.8e-67	361141	6:29120756:G:A
rs11970695	6	29127160	C	T	0.0580916	0.0100385	0.000538417	1.52e-77	361141	6:29127160:T:C
rs3130740	6	29138949	G	A	0.283051	0.00212273	0.000279956	3.4e-14	361141	6:29138949:A:G
rs9500943	6	29146213	T	C	0.0528388	0.00945881	0.000562821	2.33e-63	361141	6:29146213:C:T
rs56687553	6	29146964	A	C	0.00529382	0.0140875	0.00173054	3.95e-16	361141	6:29146964:C:A
rs9766832	6	29148051	G	C	0.0581564	0.00999977	0.000537984	4.41e-77	361141	6:29148051:C:G
rs11969709	6	29155217	C	T	0.00528792	0.0141092	0.00173105	3.63e-16	361141	6:29155217:T:C
rs11752891	6	29156524	C	A	0.00250695	0.012249	0.00252366	1.21e-06	361141	6:29156524:A:C
rs9468495	6	29157540	T	C	0.0522715	0.00952596	0.000565897	1.47e-63	361141	6:29157540:C:T
rs374588508	6	29162200	C	T	0.0582086	0.00999219	0.000538053	5.99e-77	361141	6:29162200:T:C
rs368093326	6	29163103	G	A	0.0526937	0.00944295	0.000564311	7.88e-63	361141	6:29163103:A:G
rs114224598	6	29165037	A	C	0.0460226	0.0110512	0.000607388	6.14e-74	361141	6:29165037:C:A
rs138949984	6	29169377	A	G	0.0527941	0.00945206	0.000563679	4.38e-63	361141	6:29169377:G:A
rs115374813	6	29169515	G	A	0.0527904	0.00944168	0.000563622	5.81e-63	361141	6:29169515:A:G
rs79335073	6	29181032	C	T	0.00541202	0.0135772	0.00171381	2.34e-15	361141	6:29181032:T:C
rs11758554	6	29183869	A	T	0.00250098	0.0122673	0.0025265	1.2e-06	361141	6:29183869:T:A
rs3130807	6	29189531	G	A	0.377574	0.00123224	0.000260389	2.22e-06	361141	6:29189531:A:G
rs11962388	6	29193859	C	T	0.00508389	0.0140445	0.00176693	1.89e-15	361141	6:29193859:T:C
rs11964645	6	29193989	G	A	0.00671344	0.00997683	0.00153984	9.24e-11	361141	6:29193989:A:G
rs73403516	6	29195950	A	C	0.00541845	0.0135376	0.00171234	2.67e-15	361141	6:29195950:C:A
rs115383412	6	29196418	A	G	0.0509095	0.00999113	0.000573522	6.13e-68	361141	6:29196418:G:A
rs73403520	6	29199570	G	A	0.00561185	0.0129212	0.00168259	1.6e-14	361141	6:29199570:A:G
rs145444600	6	29200083	T	C	0.00249318	0.0123297	0.00252882	1.08e-06	361141	6:29200083:C:T
rs55698774	6	29205077	A	G	0.0508557	0.00999613	0.000573944	6.59e-68	361141	6:29205077:G:A
rs3130821	6	29210900	T	C	0.381321	0.00119617	0.000259779	4.13e-06	361141	6:29210900:C:T
rs9468500	6	29210998	T	A	0.0590549	0.00993532	0.000534832	5.41e-77	361141	6:29210998:A:T
rs149754096	6	29218513	T	C	0.0530497	0.00950098	0.000562466	5.48e-64	361141	6:29218513:C:T
rs575579264	6	29219439	G	T	0.00249128	0.0123278	0.00252904	1.09e-06	361141	6:29219439:T:G
rs73403544	6	29219559	A	G	0.00606226	0.0123699	0.00162432	2.63e-14	361141	6:29219559:G:A
rs112174381	6	29220196	G	A	0.00540254	0.0136139	0.00171473	2.04e-15	361141	6:29220196:A:G
rs531603081	6	29221111	C	A	0.00485622	0.0149033	0.00181357	2.08e-16	361141	6:29221111:A:C
rs73403551	6	29222127	G	A	0.00562371	0.0128817	0.0016812	1.83e-14	361141	6:29222127:A:G
rs115896345	6	29222229	G	A	0.052993	0.00952035	0.000562869	3.76e-64	361141	6:29222229:A:G
rs73403555	6	29224987	C	A	0.00602943	0.012388	0.00162434	2.42e-14	361141	6:29224987:A:C
rs149702363	6	29225025	G	T	0.0529952	0.00952089	0.000562835	3.63e-64	361141	6:29225025:T:G
rs73403557	6	29225174	T	G	0.00604892	0.0123224	0.00162237	3.08e-14	361141	6:29225174:G:T
rs10214663	6	29225678	C	A	0.0529959	0.00952097	0.000562825	3.61e-64	361141	6:29225678:A:C
rs57906738	6	29228764	T	C	0.00562233	0.0128923	0.00168154	1.77e-14	361141	6:29228764:C:T
rs11963999	6	29230185	A	G	0.00540089	0.0136261	0.00171512	1.95e-15	361141	6:29230185:G:A
rs77154096	6	29231831	T	C	0.0530566	0.00950491	0.000562309	4.5e-64	361141	6:29231831:C:T
rs9501304	6	29236242	G	A	0.0532564	0.00948971	0.000562101	6.4e-64	361141	6:29236242:A:G
rs9468504	6	29241555	C	A	0.0530544	0.00950559	0.000562315	4.42e-64	361141	6:29241555:A:C
rs6918776	6	29241596	A	G	0.00576069	0.0133796	0.00167987	1.66e-15	361141	6:29241596:G:A
rs6904273	6	29241780	A	G	0.00600507	0.0124641	0.00162671	1.83e-14	361141	6:29241780:G:A
rs148950485	6	29245503	G	C	0.0530576	0.00950472	0.000562313	4.53e-64	361141	6:29245503:C:G
rs9257671	6	29246984	A	G	0.381314	0.001225	0.000260326	2.53e-06	361141	6:29246984:G:A
rs9257672	6	29246985	G	C	0.381314	0.001225	0.000260326	2.53e-06	361141	6:29246985:C:G
rs9501305	6	29248460	A	G	0.053054	0.0095057	0.000562316	4.41e-64	361141	6:29248460:G:A
rs3117346	6	29252126	C	T	0.37956	0.00121842	0.000260122	2.81e-06	361141	6:29252126:T:C
rs116466121	6	29252758	T	A	0.111783	0.00529362	0.000400393	6.78e-40	361141	6:29252758:A:T
rs9468508	6	29253756	T	C	0.0530762	0.00949694	0.000562208	5.43e-64	361141	6:29253756:C:T
rs6901923	6	29253887	T	C	0.00610011	0.0120886	0.00161398	6.91e-14	361141	6:29253887:C:T
rs55694543	6	29255630	C	A	0.0509832	0.00997422	0.000573611	1.08e-67	361141	6:29255630:A:C
rs9461514	6	29256476	A	G	0.0524503	0.00961664	0.000565593	8.31e-65	361141	6:29256476:G:A
rs145108206	6	29259509	A	G	0.0524626	0.00960746	0.000565393	9.88e-65	361141	6:29259509:G:A
rs112421079	6	29263260	T	A	0.0524349	0.00961907	0.00056552	7.43e-65	361141	6:29263260:A:T
rs6925072	6	29263357	G	A	0.378854	0.00135065	0.000260056	2.06e-07	361141	6:29263357:A:G
rs4711183	6	29264183	A	G	0.378842	0.00135212	0.000260052	2e-07	361141	6:29264183:G:A
rs9468510	6	29264704	A	G	0.0524366	0.0096188	0.000565514	7.47e-65	361141	6:29264704:G:A
rs7764051	6	29266883	C	T	0.00592113	0.0128345	0.00164664	6.49e-15	361141	6:29266883:T:C
rs183074195	6	29269047	T	A	0.00246383	0.012147	0.00256807	2.25e-06	361141	6:29269047:A:T
rs141956183	6	29269809	G	A	0.00484151	0.0150817	0.00181474	9.55e-17	361141	6:29269809:A:G
rs112014151	6	29270041	T	C	0.00538894	0.01376	0.00171946	1.22e-15	361141	6:29270041:C:T
rs113587888	6	29274340	C	T	0.0050445	0.0144259	0.00177558	4.5e-16	361141	6:29274340:T:C
rs78609255	6	29277329	T	C	0.0523984	0.0100824	0.000566382	7.39e-71	361141	6:29277329:C:T
rs150254595	6	29278406	A	G	0.177791	0.00250807	0.000329996	2.96e-14	361141	6:29278406:G:A
rs192807442	6	29278720	G	T	0.00249805	0.0123797	0.00253014	9.94e-07	361141	6:29278720:T:G
rs10456370	6	29280736	C	A	0.467506	-0.00118684	0.000252709	2.65e-06	361141	6:29280736:A:C
rs78550368	6	29285634	C	T	0.00545023	0.014387	0.00170716	3.55e-17	361141	6:29285634:T:C
rs3129683	6	29286670	G	C	0.17789	0.00250127	0.000329772	3.34e-14	361141	6:29286670:C:G
rs148682985	6	29288001	A	G	0.0517444	0.0100263	0.000569862	2.91e-69	361141	6:29288001:G:A
rs147691859	6	29288782	T	A	0.00493167	0.0156622	0.00179669	2.86e-18	361141	6:29288782:A:T
rs13214370	6	29289324	T	C	0.467074	-0.00116706	0.000252598	3.83e-06	361141	6:29289324:C:T
rs10946982	6	29290172	A	C	0.467074	-0.00116705	0.000252598	3.84e-06	361141	6:29290172:C:A
rs111660816	6	29290828	C	T	0.0119235	0.00635905	0.00115907	4.11e-08	361141	6:29290828:T:C
rs12190276	6	29291002	G	C	0.46707	-0.00116691	0.0002526	3.85e-06	361141	6:29291002:C:G
rs140547748	6	29293328	G	C	0.00318965	0.0109435	0.0022614	1.3e-06	361141	6:29293328:C:G
rs145754965	6	29297153	T	C	0.00319038	0.01094	0.00226133	1.31e-06	361141	6:29297153:C:T
rs55885453	6	29301942	C	T	0.0525936	0.0100683	0.000565874	8.68e-71	361141	6:29301942:T:C
rs3117433	6	29303364	C	T	0.177876	0.00250973	0.000329794	2.75e-14	361141	6:29303364:T:C
rs6927977	6	29305953	C	A	0.00360976	0.00981233	0.00212237	3.78e-06	361141	6:29305953:A:C
rs117472739	6	29305978	C	T	0.00497866	0.015398	0.00178611	6.67e-18	361141	6:29305978:T:C
rs3130805	6	29306456	A	G	0.177879	0.00252144	0.000329787	2.08e-14	361141	6:29306456:G:A
rs73407476	6	29311257	C	A	0.00546131	0.0143419	0.00170559	4.16e-17	361141	6:29311257:A:C
rs7745768	6	29314964	T	C	0.1779	0.00253836	0.000329757	1.39e-14	361141	6:29314964:C:T
rs10447393	6	29316852	C	T	0.390788	-0.00160028	0.000258451	5.95e-10	361141	6:29316852:T:C
rs148466862	6	29317177	T	C	0.0457325	0.0114912	0.000613109	2.43e-78	361141	6:29317177:C:T
rs183638626	6	29318959	A	T	0.00286958	0.0111523	0.0023759	2.68e-06	361141	6:29318959:T:A
rs73407482	6	29320439	C	G	0.0119249	0.0063529	0.00115873	4.19e-08	361141	6:29320439:G:C
rs11961490	6	29322999	C	T	0.011922	0.00635685	0.00115883	4.12e-08	361141	6:29322999:T:C
rs61742983	6	29323276	T	C	0.0115744	0.0065291	0.00117527	2.77e-08	361141	6:29323276:C:T
rs61073245	6	29325056	A	G	0.0119338	0.00634296	0.0011585	4.37e-08	361141	6:29325056:G:A
rs9257779	6	29328516	G	A	0.178051	0.00252352	0.000329648	1.93e-14	361141	6:29328516:A:G
rs112337277	6	29329393	A	G	0.0119225	0.00635655	0.0011588	4.13e-08	361141	6:29329393:G:A
rs10946985	6	29330888	T	G	0.466927	-0.00116855	0.000252643	3.74e-06	361141	6:29330888:G:T
rs376988372	6	29332569	T	C	0.0526951	0.0102298	0.000566958	9.58e-73	361141	6:29332569:C:T
rs528403455	6	29334120	G	A	0.00242512	0.012231	0.00256657	1.88e-06	361141	6:29334120:A:G
rs73409567	6	29335557	C	G	0.00642899	0.0121835	0.00157323	9.64e-15	361141	6:29335557:G:C
rs9257794	6	29335661	T	C	0.26471	0.00138902	0.000285747	1.17e-06	361141	6:29335661:C:T
rs73409571	6	29336745	A	G	0.0064313	0.0121762	0.00157288	9.86e-15	361141	6:29336745:G:A
rs6934993	6	29337500	G	A	0.264384	0.00139268	0.000285682	1.09e-06	361141	6:29337500:A:G
rs115325324	6	29339635	C	T	0.0530162	0.0103023	0.000564179	1.84e-74	361141	6:29339635:T:C
rs75278461	6	29339714	C	T	0.00642669	0.0121902	0.00157347	9.41e-15	361141	6:29339714:T:C
rs113046148	6	29340625	C	A	0.00642471	0.012195	0.00157358	9.22e-15	361141	6:29340625:A:C
rs73409579	6	29340686	C	T	0.00642591	0.01219	0.00157341	9.39e-15	361141	6:29340686:T:C
rs141615002	6	29341041	C	T	0.0538759	0.0101598	0.000560173	1.76e-73	361141	6:29341041:T:C
rs143857272	6	29341967	T	C	0.0531119	0.010359	0.000563345	1.76e-75	361141	6:29341967:C:T
rs141558973	6	29344170	T	C	0.00488263	0.0157976	0.00181512	3.24e-18	361141	6:29344170:C:T
rs144533823	6	29345760	A	G	0.00252359	0.0125141	0.00253039	7.6e-07	361141	6:29345760:G:A
rs238883	6	29346226	A	G	0.320989	-0.00148236	0.000269969	4e-08	361141	6:29346226:G:A
rs148746999	6	29347300	G	A	0.0025636	0.0124898	0.0025284	7.82e-07	361141	6:29347300:A:G
rs73409596	6	29347591	A	G	0.00608032	0.01287	0.00161727	1.76e-15	361141	6:29347591:G:A
rs9278194	6	29352589	T	C	0.283892	-0.0022505	0.000297965	4.27e-14	361141	6:29352589:C:T
rs3094551	6	29354799	G	A	0.426539	0.00139	0.000255661	5.42e-08	361141	6:29354799:A:G
rs11966698	6	29355238	T	C	0.00796365	0.00973694	0.00141682	6.32e-12	361141	6:29355238:C:T
rs1419637	6	29355558	T	A	0.404457	0.00177209	0.000256874	5.26e-12	361141	6:29355558:A:T
rs1419636	6	29355702	A	G	0.33593	0.00131401	0.000266801	8.44e-07	361141	6:29355702:G:A
rs11757085	6	29356077	A	G	0.00267082	0.0113426	0.00245513	3.84e-06	361141	6:29356077:G:A
rs60670697	6	29356297	G	T	0.00615301	0.0136662	0.00161691	2.87e-17	361141	6:29356297:T:G
rs379157	6	29356587	A	G	0.470496	-0.00154218	0.000252383	9.94e-10	361141	6:29356587:G:A
rs9257810	6	29356634	C	G	0.430426	0.0019715	0.000254497	9.46e-15	361141	6:29356634:G:C
rs9257812	6	29357021	T	C	0.430981	0.00198311	0.000254519	6.63e-15	361141	6:29357021:C:T
rs9257813	6	29357362	C	A	0.431017	0.00198148	0.000254518	6.98e-15	361141	6:29357362:A:C
rs146332219	6	29357719	G	A	0.00266378	0.0113107	0.00244562	3.75e-06	361141	6:29357719:A:G
rs1592403	6	29358933	G	A	0.431002	0.00197649	0.000254505	8.12e-15	361141	6:29358933:A:G
rs9257818	6	29359842	T	C	0.431003	0.00197665	0.000254503	8.08e-15	361141	6:29359842:C:T
rs9257819	6	29360183	C	A	0.431168	0.00198594	0.000254524	6.08e-15	361141	6:29360183:A:C
rs116091531	6	29360915	T	A	0.00612995	0.0137324	0.00161599	1.94e-17	361141	6:29360915:A:T
rs2022078	6	29361116	T	C	0.429742	0.0019922	0.000255113	5.78e-15	361141	6:29361116:C:T
rs2022077	6	29361124	T	A	0.429741	0.00199222	0.000255114	5.77e-15	361141	6:29361124:A:T
rs9257821	6	29361273	C	T	0.432036	0.00198338	0.000254431	6.44e-15	361141	6:29361273:T:C
rs9257823	6	29361735	T	C	0.430978	0.00198951	0.000254544	5.47e-15	361141	6:29361735:C:T
rs7753592	6	29362068	T	A	0.00623995	0.0133563	0.00159616	5.89e-17	361141	6:29362068:A:T
rs9257826	6	29362756	T	C	0.150251	0.00447915	0.000352695	6.04e-37	361141	6:29362756:C:T
rs9257827	6	29362903	T	C	0.430952	0.00198134	0.000254673	7.27e-15	361141	6:29362903:C:T
rs73403337	6	29363009	A	T	0.00622888	0.0134027	0.00159755	4.9e-17	361141	6:29363009:T:A
rs73403338	6	29363298	C	G	0.00622887	0.0134027	0.00159756	4.9e-17	361141	6:29363298:G:C
rs9257828	6	29363697	T	C	0.438232	0.00231847	0.000254073	7.19e-20	361141	6:29363697:C:T
rs4713215	6	29364121	T	C	0.430847	0.00197929	0.000254492	7.42e-15	361141	6:29364121:C:T
rs4713216	6	29364147	G	A	0.431388	0.00200549	0.000254642	3.4e-15	361141	6:29364147:A:G
rs11969272	6	29364301	A	G	0.00622889	0.0134026	0.00159755	4.9e-17	361141	6:29364301:G:A
rs4713217	6	29364325	G	A	0.431016	0.00197617	0.000254525	8.24e-15	361141	6:29364325:A:G
rs36211075	6	29365325	G	A	0.00629394	0.0138167	0.0015898	3.61e-18	361141	6:29365325:A:G
rs73403344	6	29365458	A	G	0.00623022	0.0133971	0.00159738	5.01e-17	361141	6:29365458:G:A
rs7770882	6	29365645	A	G	0.450954	0.00243795	0.000253304	6.33e-22	361141	6:29365645:G:A
rs4713218	6	29365974	A	G	0.430653	0.00199724	0.000254434	4.18e-15	361141	6:29365974:G:A
rs4713219	6	29366042	G	T	0.432001	0.00198455	0.000254444	6.23e-15	361141	6:29366042:T:G
rs1024470	6	29366377	T	C	0.430951	0.00197332	0.000254516	8.98e-15	361141	6:29366377:C:T
rs9257835	6	29367197	G	T	0.148596	0.00457193	0.000354331	4.41e-38	361141	6:29367197:T:G
rs4713220	6	29367498	T	A	0.433458	0.0019549	0.000254694	1.65e-14	361141	6:29367498:A:T
rs4711186	6	29367532	G	T	0.432005	0.00198503	0.000254445	6.14e-15	361141	6:29367532:T:G
rs9257836	6	29367880	C	G	0.430945	0.00197341	0.000254514	8.95e-15	361141	6:29367880:G:C
rs9257837	6	29368021	T	C	0.148587	0.00457262	0.000354335	4.31e-38	361141	6:29368021:C:T
rs11756853	6	29368475	G	A	0.0026673	0.0112843	0.00244444	3.91e-06	361141	6:29368475:A:G
rs28757222	6	29368973	T	C	0.0221176	0.00635801	0.00094582	1.79e-11	361141	6:29368973:C:T
rs9257846	6	29369033	A	G	0.430789	0.00197575	0.00025452	8.34e-15	361141	6:29369033:G:A
rs9257847	6	29369108	T	C	0.431821	0.00198293	0.000254455	6.57e-15	361141	6:29369108:C:T
rs2894098	6	29369201	A	T	0.43182	0.00198297	0.000254455	6.56e-15	361141	6:29369201:T:A
rs2394605	6	29369320	C	G	0.430791	0.00197597	0.00025452	8.28e-15	361141	6:29369320:G:C
rs73403348	6	29369639	G	T	0.00623235	0.0133906	0.00159721	5.14e-17	361141	6:29369639:T:G
rs9257848	6	29369948	G	T	0.430789	0.00197676	0.000254525	8.09e-15	361141	6:29369948:T:G
rs9257849	6	29370130	A	G	0.431631	0.00196581	0.00025455	1.14e-14	361141	6:29370130:G:A
rs2894100	6	29370993	A	G	0.430764	0.00198139	0.000254536	7.03e-15	361141	6:29370993:G:A
rs77659050	6	29371172	C	G	0.00623524	0.0133825	0.00159689	5.3e-17	361141	6:29371172:G:C
rs9257852	6	29371749	A	G	0.430766	0.00198401	0.000254536	6.48e-15	361141	6:29371749:G:A
rs994321	6	29372356	A	G	0.379096	-0.00201083	0.000259876	1.02e-14	361141	6:29372356:G:A
rs116052742	6	29373004	A	G	0.00264816	0.0115084	0.00245294	2.71e-06	361141	6:29373004:G:A
rs115497118	6	29373212	T	C	0.00271933	0.0119643	0.00242144	7.78e-07	361141	6:29373212:C:T
rs1419632	6	29373249	C	A	0.450316	0.00246538	0.000253208	2.12e-22	361141	6:29373249:A:C
rs11757288	6	29374387	G	A	0.00264679	0.011519	0.00245365	2.67e-06	361141	6:29374387:A:G
rs181755156	6	29376755	G	A	0.00264645	0.0115335	0.00245474	2.62e-06	361141	6:29376755:A:G
rs1592407	6	29377066	C	G	0.450604	0.0024442	0.000253329	5.03e-22	361141	6:29377066:G:C
rs115433235	6	29377594	A	G	0.00264692	0.0115369	0.00245407	2.59e-06	361141	6:29377594:G:A
rs2097771	6	29378439	G	A	0.450658	0.00244635	0.000253321	4.61e-22	361141	6:29378439:A:G
rs139185446	6	29378770	A	G	0.00264527	0.0115429	0.00245552	2.59e-06	361141	6:29378770:G:A
rs116465818	6	29379358	C	T	0.00264676	0.0115194	0.00245369	2.67e-06	361141	6:29379358:T:C
rs142905243	6	29380803	A	G	0.00264658	0.0115184	0.00245372	2.68e-06	361141	6:29380803:G:A
rs35477150	6	29382148	G	A	0.00264538	0.0115446	0.00245552	2.58e-06	361141	6:29382148:A:G
rs140123768	6	29383384	G	T	0.00264681	0.0115355	0.00245411	2.6e-06	361141	6:29383384:T:G
rs140726627	6	29383754	T	C	0.00264681	0.0115355	0.00245411	2.6e-06	361141	6:29383754:C:T
rs148082339	6	29384821	C	T	0.00264832	0.0115141	0.00245229	2.66e-06	361141	6:29384821:T:C
rs76142796	6	29385388	C	T	0.00616589	0.0137796	0.0016061	9.56e-18	361141	6:29385388:T:C
rs11756485	6	29385856	T	C	0.00264734	0.0115164	0.00245311	2.67e-06	361141	6:29385856:C:T
rs11752391	6	29386212	G	A	0.00264456	0.011494	0.002454	2.82e-06	361141	6:29386212:A:G
rs11759512	6	29386266	C	T	0.00264437	0.0114897	0.0024541	2.84e-06	361141	6:29386266:T:C
rs73403363	6	29387365	A	G	0.00614392	0.0137228	0.00160897	1.48e-17	361141	6:29387365:G:A
rs74544099	6	29387603	G	A	0.00614371	0.0137214	0.00160897	1.49e-17	361141	6:29387603:A:G
rs3094562	6	29388306	A	G	0.31052	-0.00206913	0.000272263	2.97e-14	361141	6:29388306:G:A
rs112094193	6	29389689	G	A	0.00615027	0.0136845	0.00160756	1.71e-17	361141	6:29389689:A:G
rs150175150	6	29389707	C	T	0.00264394	0.0114845	0.0024542	2.88e-06	361141	6:29389707:T:C
rs114358791	6	29392257	C	G	0.00264371	0.0114856	0.00245421	2.87e-06	361141	6:29392257:G:C
rs73403367	6	29393986	C	T	0.00590359	0.0140338	0.00164086	1.21e-17	361141	6:29393986:T:C
rs2074470	6	29394427	A	G	0.3107	-0.00207206	0.000272193	2.7e-14	361141	6:29394427:G:A
rs73403369	6	29394462	G	T	0.00621745	0.0132851	0.00160109	1.07e-16	361141	6:29394462:T:G
rs9257857	6	29394926	T	C	0.151852	0.00439836	0.000351242	5.74e-36	361141	6:29394926:C:T
rs61978565	6	29395180	G	A	0.00615964	0.0136411	0.00160628	2.03e-17	361141	6:29395180:A:G
rs7757269	6	29396217	C	T	0.00612226	0.0137972	0.00161104	1.09e-17	361141	6:29396217:T:C
rs112186402	6	29396681	T	C	0.00610627	0.0138648	0.00161337	8.45e-18	361141	6:29396681:C:T
rs113431375	6	29396725	G	A	0.018918	0.00457287	0.00092349	7.36e-07	361141	6:29396725:A:G
rs73403375	6	29396777	T	C	0.00610628	0.0138648	0.00161337	8.45e-18	361141	6:29396777:C:T
rs114561847	6	29398056	A	G	0.00268021	0.0113123	0.002443	3.65e-06	361141	6:29398056:G:A
rs9257858	6	29400236	C	G	0.188969	0.00387208	0.000324345	7.6e-33	361141	6:29400236:G:C
rs58705676	6	29400646	T	C	0.0027173	0.0113288	0.00244899	3.73e-06	361141	6:29400646:C:T
rs55740552	6	29405888	G	T	0.0566484	0.0102948	0.000549283	2.44e-78	361141	6:29405888:T:G
rs55969931	6	29406542	G	T	0.050372	0.0113516	0.000593025	1.24e-81	361141	6:29406542:T:G
rs2074469	6	29407970	C	T	0.19262	0.00314602	0.000317929	4.39e-23	361141	6:29407970:T:C
rs115259539	6	29409108	C	G	0.00283339	0.0113887	0.00236869	1.52e-06	361141	6:29409108:G:C
rs60801705	6	29410087	T	C	0.00283315	0.0113927	0.00236897	1.52e-06	361141	6:29410087:C:T
rs11752013	6	29410759	T	A	0.00266105	0.0113408	0.00244601	3.55e-06	361141	6:29410759:A:T
rs2523422	6	29411104	A	G	0.249763	-0.00167634	0.000290891	8.28e-09	361141	6:29411104:G:A
rs144647883	6	29412011	T	C	0.00266201	0.0113351	0.00244588	3.58e-06	361141	6:29412011:C:T
rs7766002	6	29412120	T	C	0.00593367	0.0140327	0.0016386	1.1e-17	361141	6:29412120:C:T
rs147682974	6	29412828	A	G	0.00284329	0.0114104	0.00236926	1.47e-06	361141	6:29412828:G:A
rs151295031	6	29412865	A	C	0.00283474	0.0113864	0.0023689	1.54e-06	361141	6:29412865:C:A
rs2021078	6	29412968	A	G	0.285209	0.00189418	0.000279368	1.2e-11	361141	6:29412968:G:A
rs137917090	6	29413050	T	G	0.00266455	0.011319	0.00244518	3.67e-06	361141	6:29413050:G:T
rs114205060	6	29413887	T	C	0.00266316	0.011326	0.00244547	3.63e-06	361141	6:29413887:C:T
rs115886576	6	29415531	G	T	0.00266365	0.0113195	0.00244518	3.67e-06	361141	6:29415531:T:G
rs544672954	6	29415795	C	T	0.00271233	0.0112845	0.00244451	3.91e-06	361141	6:29415795:T:C
rs148296222	6	29415828	G	C	0.00283276	0.0113976	0.00236938	1.51e-06	361141	6:29415828:C:G
rs139311258	6	29415943	A	G	0.00294112	0.011488	0.00236803	1.23e-06	361141	6:29415943:G:A
rs2523442	6	29417817	C	T	0.244536	-0.00158977	0.000293168	5.87e-08	361141	6:29417817:T:C
rs2523441	6	29418657	T	A	0.249768	-0.00164697	0.000291088	1.53e-08	361141	6:29418657:A:T
rs2107193	6	29420000	T	G	0.249765	-0.00164687	0.000291091	1.54e-08	361141	6:29420000:G:T
rs9257863	6	29425584	G	T	0.152061	0.00448209	0.000351091	2.58e-37	361141	6:29425584:T:G
rs73400921	6	29427702	T	C	0.00814869	0.00925993	0.00139977	3.71e-11	361141	6:29427702:C:T
rs73400924	6	29428031	A	G	0.00814729	0.00926604	0.00140012	3.64e-11	361141	6:29428031:G:A
rs2021729	6	29429392	A	G	0.249858	-0.00167503	0.000291115	8.73e-09	361141	6:29429392:G:A
rs61732185	6	29429733	A	G	0.00592256	0.0141157	0.00164159	8.09e-18	361141	6:29429733:G:A
rs1345228	6	29432390	G	A	0.159197	0.00414695	0.00034463	2.42e-33	361141	6:29432390:A:G
rs2107192	6	29433942	A	G	0.2498	-0.00164873	0.000291075	1.48e-08	361141	6:29433942:G:A
rs145982144	6	29434126	A	C	0.00554373	0.0153782	0.00170881	2.28e-19	361141	6:29434126:C:A
rs2746833	6	29437362	T	C	0.253601	-0.00158285	0.000289738	4.68e-08	361141	6:29437362:C:T
rs1362078	6	29438604	G	A	0.249519	-0.00166805	0.000291213	1.02e-08	361141	6:29438604:A:G
rs139907586	6	29443496	G	A	0.00552888	0.0153935	0.00171358	2.64e-19	361141	6:29443496:A:G
rs114721613	6	29444082	A	G	0.00266096	0.0113438	0.00244669	3.55e-06	361141	6:29444082:G:A
rs1233495	6	29444121	A	G	0.285557	0.00186559	0.000279208	2.37e-11	361141	6:29444121:G:A
rs147441957	6	29446579	T	C	0.00266335	0.0113278	0.00244579	3.63e-06	361141	6:29446579:C:T
rs114406136	6	29448128	G	A	0.0574019	0.0101422	0.000542071	4.45e-78	361141	6:29448128:A:G
rs9257867	6	29449411	T	C	0.148966	0.00459671	0.000353982	1.5e-38	361141	6:29449411:C:T
rs11756628	6	29451999	C	T	0.00267486	0.0112193	0.00243971	4.25e-06	361141	6:29451999:T:C
rs17415601	6	29452411	G	A	0.0574097	0.0101557	0.000542004	2.67e-78	361141	6:29452411:A:G
rs17415649	6	29452553	T	G	0.0573978	0.0101604	0.000542052	2.34e-78	361141	6:29452553:G:T
rs117869262	6	29454532	C	G	0.00552433	0.0154127	0.00171421	2.46e-19	361141	6:29454532:G:C
rs79068858	6	29455326	G	A	0.00266066	0.0113483	0.00244701	3.53e-06	361141	6:29455326:A:G
rs2746147	6	29466608	A	G	0.252321	-0.00171276	0.000290168	3.58e-09	361141	6:29466608:G:A
rs117484814	6	29468360	A	G	0.00552404	0.0154121	0.0017142	2.47e-19	361141	6:29468360:G:A
rs1233486	6	29469652	A	G	0.252878	-0.00169161	0.000289899	5.38e-09	361141	6:29469652:G:A
rs11961013	6	29471934	T	C	0.00610149	0.0134295	0.00161375	8.68e-17	361141	6:29471934:C:T
rs757256	6	29472916	T	C	0.449154	-0.00179321	0.00025333	1.46e-12	361141	6:29472916:C:T
rs9257874	6	29474341	T	C	0.148692	0.00463858	0.000354267	3.66e-39	361141	6:29474341:C:T
rs7451197	6	29474414	T	C	0.148718	0.00463572	0.000354248	4.04e-39	361141	6:29474414:C:T
rs7454176	6	29474415	A	T	0.146948	0.00472909	0.000357821	7.21e-40	361141	6:29474415:T:A
rs1233482	6	29475682	A	C	0.252702	-0.00169663	0.000289943	4.87e-09	361141	6:29475682:C:A
rs3131020	6	29475902	T	C	0.449957	-0.00179095	0.000253295	1.55e-12	361141	6:29475902:C:T
rs1557820	6	29477240	T	C	0.453625	-0.00182807	0.000253497	5.55e-13	361141	6:29477240:C:T
rs2158281	6	29477783	G	C	0.45381	-0.00184303	0.000253146	3.33e-13	361141	6:29477783:C:G
rs2285792	6	29478170	G	A	0.148502	0.00466077	0.000354433	1.74e-39	361141	6:29478170:A:G
rs2285791	6	29478301	T	C	0.151539	0.00486043	0.000351474	1.75e-43	361141	6:29478301:C:T
rs1233477	6	29479512	T	C	0.259299	-0.00184734	0.000287702	1.36e-10	361141	6:29479512:C:T
rs1010408	6	29479533	A	T	0.452291	-0.00184465	0.000253244	3.25e-13	361141	6:29479533:T:A
rs11756382	6	29480257	A	G	0.00266246	0.0113497	0.00244837	3.56e-06	361141	6:29480257:G:A
rs2107190	6	29481876	G	A	0.452239	-0.00185284	0.000253204	2.53e-13	361141	6:29481876:A:G
rs1010409	6	29481948	A	G	0.452347	-0.00185129	0.000253125	2.6e-13	361141	6:29481948:G:A
rs17184164	6	29482133	T	A	0.0575144	0.0102132	0.000541555	2.7e-79	361141	6:29482133:A:T
rs74866266	6	29483651	G	A	0.00594036	0.0138726	0.00163528	2.2e-17	361141	6:29483651:A:G
rs1592410	6	29483968	T	C	0.451689	-0.00184493	0.000253265	3.23e-13	361141	6:29483968:C:T
rs3094566	6	29484381	A	G	0.451741	-0.0018353	0.000253223	4.25e-13	361141	6:29484381:G:A
rs1015869	6	29484666	A	G	0.451683	-0.00184409	0.000253235	3.29e-13	361141	6:29484666:G:A
rs1015868	6	29485373	T	C	0.451623	-0.00183637	0.000253278	4.16e-13	361141	6:29485373:C:T
rs9257889	6	29486568	G	C	0.148703	0.00463612	0.00035424	3.96e-39	361141	6:29486568:C:G
rs9257890	6	29486908	T	C	0.148697	0.00463759	0.00035423	3.73e-39	361141	6:29486908:C:T
rs12210150	6	29487968	T	C	0.183043	-0.00171403	0.000329765	2.02e-07	361141	6:29487968:C:T
rs1419644	6	29488637	T	A	0.0173339	0.00669392	0.000963465	3.72e-12	361141	6:29488637:A:T
rs73402729	6	29489344	T	G	0.0134698	0.00593668	0.00109295	5.58e-08	361141	6:29489344:G:T
rs73402731	6	29489972	C	T	0.00762786	0.0106111	0.00144719	2.27e-13	361141	6:29489972:T:C
rs61538888	6	29490669	A	C	0.00641899	0.0127875	0.0015765	5.02e-16	361141	6:29490669:C:A
rs73402733	6	29492068	T	C	0.0134416	0.00592541	0.00109594	6.42e-08	361141	6:29492068:C:T
rs9468546	6	29493349	T	C	0.00657954	0.0120835	0.00155527	7.91e-15	361141	6:29493349:C:T
rs9468547	6	29494006	A	C	0.00657881	0.0120852	0.00155535	7.86e-15	361141	6:29494006:C:A
rs60695064	6	29494535	G	A	0.00657807	0.0120879	0.00155544	7.78e-15	361141	6:29494535:A:G
rs9501676	6	29496776	A	G	0.00653761	0.0122225	0.0015597	4.65e-15	361141	6:29496776:G:A
rs886381	6	29500225	T	C	0.251861	-0.00153735	0.000290472	1.21e-07	361141	6:29500225:C:T
rs2745407	6	29500643	T	C	0.251502	-0.00154284	0.000290495	1.09e-07	361141	6:29500643:C:T
rs9468550	6	29500837	A	G	0.00653843	0.0122199	0.00155965	4.7e-15	361141	6:29500837:G:A
rs9461531	6	29500972	C	T	0.00661332	0.0123737	0.00155052	1.46e-15	361141	6:29500972:T:C
rs9461532	6	29501239	G	A	0.00653911	0.0122189	0.00155965	4.73e-15	361141	6:29501239:A:G
rs1052477	6	29501299	G	A	0.0582183	0.00997674	0.000539168	2.08e-76	361141	6:29501299:A:G
rs9461533	6	29501422	G	A	0.00672175	0.0122061	0.00153838	2.12e-15	361141	6:29501422:A:G
rs3025671	6	29506127	A	G	0.0464943	0.00369382	0.00059734	6.27e-10	361141	6:29506127:G:A
rs149839668	6	29507383	T	C	0.0055176	0.0154671	0.00171512	1.92e-19	361141	6:29507383:C:T
rs55866912	6	29507854	G	A	0.00653623	0.0122269	0.00155986	4.57e-15	361141	6:29507854:A:G
rs10484548	6	29508273	C	T	0.006557	0.012152	0.00155745	6.08e-15	361141	6:29508273:T:C
rs362543	6	29508442	G	A	0.00653623	0.0122269	0.00155986	4.57e-15	361141	6:29508442:A:G
rs362542	6	29508447	C	T	0.00654088	0.0122212	0.00155987	4.71e-15	361141	6:29508447:T:C
rs73402774	6	29509074	G	C	0.00653626	0.0122268	0.00155986	4.58e-15	361141	6:29509074:C:G
rs137973652	6	29509646	C	T	0.00551789	0.0154637	0.00171523	1.97e-19	361141	6:29509646:T:C
rs3025660	6	29509960	C	T	0.00653761	0.012217	0.00155937	4.72e-15	361141	6:29509960:T:C
rs362539	6	29510479	C	T	0.00654038	0.0122117	0.00155938	4.85e-15	361141	6:29510479:T:C
rs6912636	6	29511436	A	G	0.00653761	0.012217	0.00155937	4.72e-15	361141	6:29511436:G:A
rs6935895	6	29511761	A	T	0.00653759	0.0122172	0.00155938	4.71e-15	361141	6:29511761:T:A
rs1233417	6	29511850	T	C	0.241474	-0.00253861	0.000294447	6.63e-18	361141	6:29511850:C:T
rs11966844	6	29511942	C	T	0.00653764	0.0122169	0.00155937	4.72e-15	361141	6:29511942:T:C
rs41317798	6	29514923	A	G	0.0965879	0.00612139	0.000427552	1.76e-46	361141	6:29514923:G:A
rs17177823	6	29515731	C	T	0.00659884	0.0123486	0.00155288	1.84e-15	361141	6:29515731:T:C
rs2523445	6	29516175	C	T	0.251869	-0.00153719	0.000290468	1.21e-07	361141	6:29516175:T:C
rs2534792	6	29517977	A	G	0.250575	-0.00153051	0.000290949	1.44e-07	361141	6:29517977:G:A
rs9368606	6	29518665	C	A	0.183273	0.00368198	0.000325975	1.4e-29	361141	6:29518665:A:C
rs11962004	6	29528616	G	C	0.00608722	0.0133039	0.00161806	2.01e-16	361141	6:29528616:C:G
rs17177937	6	29534695	A	G	0.16244	0.0028991	0.000341438	2.06e-17	361141	6:29534695:G:A
rs12525160	6	29535217	A	G	0.162665	0.00293545	0.000341017	7.47e-18	361141	6:29535217:G:A
rs4449657	6	29535702	C	T	0.16245	0.00289708	0.000341427	2.16e-17	361141	6:29535702:T:C
rs28893511	6	29536380	A	G	0.162439	0.00289545	0.00034147	2.27e-17	361141	6:29536380:G:A
rs12174271	6	29536462	T	C	0.144277	-0.00209713	0.000358987	5.17e-09	361141	6:29536462:C:T
rs28986291	6	29536465	T	C	0.0657096	0.00951867	0.000509322	6.63e-78	361141	6:29536465:C:T
rs1235162	6	29537224	G	A	0.130647	-0.00179476	0.000374818	1.68e-06	361141	6:29537224:A:G
rs28986293	6	29540092	T	C	0.162498	0.00289036	0.000341449	2.57e-17	361141	6:29540092:C:T
rs1003581	6	29540204	A	G	0.169215	0.00308261	0.00033573	4.26e-20	361141	6:29540204:G:A
rs28986295	6	29542806	A	T	0.0577563	0.0108571	0.000540777	1.32e-89	361141	6:29542806:T:A
rs12528017	6	29544551	C	A	0.0619509	0.010274	0.000522354	4.45e-86	361141	6:29544551:A:C
rs362522	6	29545208	T	C	0.227498	-0.00236046	0.000300558	4.05e-15	361141	6:29545208:C:T
rs3025649	6	29545232	A	G	0.0597459	0.010497	0.000530864	5.61e-87	361141	6:29545232:G:A
rs1233397	6	29545715	G	A	0.210657	0.00445719	0.000308413	2.51e-47	361141	6:29545715:A:G
rs28986296	6	29546004	G	A	0.0597366	0.0104963	0.00053083	5.61e-87	361141	6:29546004:A:G
rs1233395	6	29546945	C	T	0.188585	0.00459937	0.000321482	2.04e-46	361141	6:29546945:T:C
rs28986297	6	29547764	C	T	0.0653755	0.0103106	0.000508645	2.62e-91	361141	6:29547764:T:C
rs28986298	6	29548644	T	C	0.0653783	0.010311	0.000508665	2.62e-91	361141	6:29548644:C:T
rs28986299	6	29548662	A	G	0.0582028	0.0108562	0.000537795	1.45e-90	361141	6:29548662:G:A
rs12530421	6	29549443	C	A	0.0655353	0.0103044	0.000508121	2.2e-91	361141	6:29549443:A:C
rs28986300	6	29550896	G	A	0.0658681	0.0102656	0.000506983	4.12e-91	361141	6:29550896:A:G
rs28986301	6	29550934	T	C	0.0597296	0.0105013	0.000530927	5e-87	361141	6:29550934:C:T
rs12524535	6	29551416	G	A	0.065359	0.0103231	0.000508866	1.91e-91	361141	6:29551416:A:G
rs75475328	6	29552891	G	A	0.0725509	-0.00238947	0.000491403	1.16e-06	361141	6:29552891:A:G
rs1233387	6	29555864	T	C	0.232945	0.00360349	0.000298253	1.33e-33	361141	6:29555864:C:T
rs188661866	6	29556685	T	A	0.00304641	0.0112904	0.00231964	1.13e-06	361141	6:29556685:A:T
rs362521	6	29556759	T	C	0.0595391	0.0106104	0.000532592	2.92e-88	361141	6:29556759:C:T
rs17508548	6	29563067	G	T	0.121	0.00570064	0.000386521	3.25e-49	361141	6:29563067:T:G
rs28986303	6	29563261	A	G	0.0641564	0.0104404	0.000514052	1.18e-91	361141	6:29563261:G:A
rs28893514	6	29564486	G	T	0.0670626	0.010237	0.000503479	7.47e-92	361141	6:29564486:T:G
rs28893515	6	29564740	G	A	0.0670626	0.010237	0.000503479	7.47e-92	361141	6:29564740:A:G
rs9468559	6	29565287	C	A	0.0147172	0.00574623	0.00104451	3.77e-08	361141	6:29565287:A:C
rs28893517	6	29565373	G	A	0.0670653	0.0102365	0.00050348	7.62e-92	361141	6:29565373:A:G
rs28986304	6	29566082	C	T	0.120994	0.00570054	0.000386529	3.27e-49	361141	6:29566082:T:C
rs3025646	6	29566842	C	T	0.0660213	0.0103321	0.000507131	3.24e-92	361141	6:29566842:T:C
rs28986306	6	29567315	A	C	0.0660185	0.0103324	0.000507128	3.19e-92	361141	6:29567315:C:A
rs3025645	6	29567621	A	T	0.0661528	0.0102289	0.000506813	1.56e-90	361141	6:29567621:T:A
rs362518	6	29567638	C	T	0.121033	0.00569443	0.000386435	3.92e-49	361141	6:29567638:T:C
rs28986308	6	29568068	G	A	0.058163	0.0108862	0.000538674	9.1e-91	361141	6:29568068:A:G
rs186319920	6	29568856	A	G	0.00303173	0.0111638	0.0023442	1.91e-06	361141	6:29568856:G:A
rs2267633	6	29570841	G	A	0.121	0.00570052	0.000386522	3.26e-49	361141	6:29570841:A:G
rs12525400	6	29572160	C	T	0.0615529	0.0104563	0.00052428	1.88e-88	361141	6:29572160:T:C
rs29264	6	29575860	C	T	0.00886496	0.0129008	0.00133667	4.88e-22	361141	6:29575860:T:C
rs41286283	6	29576096	C	T	0.0614857	0.0104318	0.000524552	5.88e-88	361141	6:29576096:T:C
rs29255	6	29579544	C	A	0.0615189	0.0104217	0.000524462	8.04e-88	361141	6:29579544:A:C
rs41286287	6	29579991	A	T	0.0670646	0.0102015	0.000503767	3.95e-91	361141	6:29579991:T:A
rs9468561	6	29583424	T	G	0.250231	-0.00167716	0.000291239	8.48e-09	361141	6:29583424:G:T
rs28359970	6	29584580	C	T	0.164643	0.00399812	0.00033983	5.99e-32	361141	6:29584580:T:C
rs147252315	6	29586979	G	A	0.00301782	0.0114808	0.00235221	1.06e-06	361141	6:29586979:A:G
rs41291766	6	29586986	T	C	0.0614923	0.0104454	0.000524552	3.51e-88	361141	6:29586986:C:T
rs6920935	6	29588240	A	G	0.157119	0.00380835	0.000346443	4.19e-28	361141	6:29588240:G:A
rs6900577	6	29588241	C	T	0.157163	0.00381023	0.000346393	3.87e-28	361141	6:29588241:T:C
rs29221	6	29589124	G	C	0.230424	-0.00219281	0.000299613	2.51e-13	361141	6:29589124:C:G
rs29220	6	29589666	G	C	0.25155	-0.00165838	0.000290691	1.16e-08	361141	6:29589666:C:G
rs17178028	6	29593206	G	C	0.0614947	0.0104767	0.000524497	1.02e-88	361141	6:29593206:C:G
rs715044	6	29593788	T	G	0.0614829	0.0104812	0.000524557	9e-89	361141	6:29593788:G:T
rs143229677	6	29596242	A	G	0.00305107	0.0121229	0.00252699	1.61e-06	361141	6:29596242:G:A
rs28749531	6	29602717	T	A	0.10894	0.00618229	0.000409436	1.69e-51	361141	6:29602717:A:T
rs3095269	6	29606145	T	G	0.221096	0.00234852	0.000303987	1.11e-14	361141	6:29606145:G:T
rs3095268	6	29606761	A	G	0.189002	0.00264721	0.00032265	2.32e-16	361141	6:29606761:G:A
rs3095266	6	29607047	A	G	0.219675	0.00239212	0.000305901	5.3e-15	361141	6:29607047:G:A
rs3131856	6	29607101	C	T	0.129107	-0.00177895	0.000375676	2.19e-06	361141	6:29607101:T:C
rs29218	6	29607429	G	A	0.226731	0.00220857	0.000301141	2.24e-13	361141	6:29607429:A:G
rs3117289	6	29609921	G	A	0.221362	0.00233513	0.000303573	1.45e-14	361141	6:29609921:A:G
rs192443392	6	29610703	A	G	0.00307988	0.0115175	0.00231611	6.6e-07	361141	6:29610703:G:A
rs29232	6	29611431	T	C	0.348451	0.0017831	0.00026458	1.59e-11	361141	6:29611431:C:T
rs3117318	6	29611781	G	A	0.221298	0.002342	0.000303746	1.26e-14	361141	6:29611781:A:G
rs3131854	6	29611885	C	T	0.21273	0.0024144	0.000307935	4.5e-15	361141	6:29611885:T:C
rs3130249	6	29612325	T	G	0.221196	0.00234565	0.000303853	1.17e-14	361141	6:29612325:G:T
rs73404772	6	29614297	G	A	0.00930834	0.013468	0.00130908	8.03e-25	361141	6:29614297:A:G
[truncated: 11,144 more rows]

## Sheet: Table s3
SNP	CHR	pos	effect_allele	other_allele	eaf	beta	se	pval	N	variant
rs370691154	1	2560907	G	C	5.1e-07	3.02191	0.32834	3.48e-20	361141	1:2560907:C:G
rs145204413	1	3624206	A	C	1.19e-06	2.53932	0.432316	4.26e-09	361141	1:3624206:C:A
rs138729525	1	8390780	T	C	7.74e-06	0.281367	0.058862	1.75e-06	361141	1:8390780:C:T
rs562921900	1	9649091	C	A	3.42e-07	7.32909	1.26908	7.7e-09	361141	1:9649091:A:C
rs28730694	1	11308074	A	G	2.03e-05	0.162046	0.0320118	4.15e-07	361141	1:11308074:G:A
rs557366280	1	15986587	G	A	4.34e-08	48.4877	8.63531	1.97e-08	361141	1:15986587:A:G
rs199517637	1	19644307	G	A	5.43e-08	28.4531	5.35538	1.08e-07	361141	1:19644307:A:G
rs75843082	1	22165423	C	G	4.7e-06	0.339697	0.0681598	6.24e-07	361141	1:22165423:G:C
rs78912879	1	23541019	T	C	0.00179847	0.0144272	0.00313961	4.32e-06	361141	1:23541019:C:T
rs543262001	1	23664262	G	A	6.3e-06	0.538827	0.0805738	2.28e-11	361141	1:23664262:A:G
rs180918474	1	23955087	A	G	2.38e-05	0.172156	0.0328837	1.65e-07	361141	1:23955087:G:A
rs7523334	1	25294206	A	G	0.492481	0.00117107	0.000254425	4.17e-06	361141	1:25294206:G:A
rs7532198	1	25294208	T	C	0.492337	0.00117175	0.000254514	4.15e-06	361141	1:25294208:C:T
rs10903122	1	25303576	G	A	0.498487	0.00116452	0.000252128	3.86e-06	361141	1:25303576:A:G
rs2063111	1	25303944	G	A	0.464158	0.00134049	0.000253435	1.23e-07	361141	1:25303944:A:G
rs149623434	1	26140663	T	C	3.4e-05	0.113954	0.0220547	2.38e-07	361141	1:26140663:C:T
rs138531601	1	26162109	A	G	3.36e-05	0.114582	0.022035	1.99e-07	361141	1:26162109:G:A
rs61743806	1	26190046	A	G	4.17e-05	0.0960986	0.0202607	2.11e-06	361141	1:26190046:G:A
rs140866472	1	28476713	T	C	4.79e-06	0.470768	0.0746213	2.82e-10	361141	1:28476713:C:T
rs571300371	1	28786737	G	A	9.6e-06	0.658838	0.124292	1.15e-07	361141	1:28786737:A:G
rs140686141	1	29010250	G	A	4.15e-06	0.527606	0.0788181	2.18e-11	361141	1:29010250:A:G
rs547389180	1	33977751	G	T	0.00138381	0.0220087	0.00354269	5.22e-10	361141	1:33977751:T:G
rs199814928	1	36809454	T	C	1.63e-08	82.6	15.7659	1.61e-07	361141	1:36809454:C:T
rs80012771	1	36820897	T	C	8.47e-07	3.1757	0.348069	7.29e-20	361141	1:36820897:C:T
rs113047241	1	36933710	T	G	6.06e-06	0.307848	0.061144	4.79e-07	361141	1:36933710:G:T
rs138394657	1	39806194	A	G	3.09e-06	0.4851	0.0756936	1.47e-10	361141	1:39806194:G:A
rs142613480	1	43395185	G	A	5.38e-07	6.51395	1.06376	9.16e-10	361141	1:43395185:A:G
rs1889586	1	43881759	A	G	3.11e-06	0.483369	0.0755545	1.58e-10	361141	1:43881759:G:A
rs140788949	1	43893100	C	T	4.99e-06	0.69224	0.093788	1.58e-13	361141	1:43893100:T:C
rs191597594	1	43919726	C	T	3.19e-06	0.483542	0.0755965	1.59e-10	361141	1:43919726:T:C
rs570490740	1	44451015	G	A	1.47e-07	25.4237	5.25554	1.32e-06	361141	1:44451015:A:G
rs112173356	1	44461778	C	G	4.79e-06	0.320593	0.0617025	2.04e-07	361141	1:44461778:G:C
rs149379394	1	45296711	A	G	2.81e-06	0.789774	0.0958782	1.77e-16	361141	1:45296711:G:A
rs142413132	1	52520748	A	G	3.26e-07	15.8118	2.22961	1.33e-12	361141	1:52520748:G:A
rs149699758	1	52747446	G	A	2.66e-07	14.141	1.38796	2.25e-24	361141	1:52747446:A:G
rs142040043	1	52825460	C	G	7.06e-08	31.704	5.69395	2.58e-08	361141	1:52825460:G:C
rs562850985	1	67337138	C	T	2.93e-07	9.16808	1.90262	1.45e-06	361141	1:67337138:T:C
rs7515029	1	67596372	G	A	0.0469931	-0.00307121	0.000603022	3.53e-07	361141	1:67596372:A:G
rs11582178	1	67608100	T	C	0.0475465	-0.00282011	0.000592953	1.97e-06	361141	1:67608100:C:T
rs12077838	1	67610952	T	C	0.0472663	-0.00285024	0.000594945	1.66e-06	361141	1:67610952:C:T
rs11209009	1	67635490	C	T	0.0427444	-0.00325627	0.000625719	1.95e-07	361141	1:67635490:T:C
rs72676064	1	67656684	C	T	0.0469574	-0.00282339	0.000598228	2.36e-06	361141	1:67656684:T:C
rs4385674	1	67684934	T	C	0.0575459	-0.00271623	0.000545024	6.24e-07	361141	1:67684934:C:T
rs75328060	1	67697069	G	A	0.0563927	-0.00277586	0.000547353	3.95e-07	361141	1:67697069:A:G
rs78254060	1	67697869	T	C	0.0563876	-0.00277465	0.00054729	3.98e-07	361141	1:67697869:C:T
rs11209026	1	67705958	A	G	0.0669863	-0.00257206	0.000504294	3.39e-07	361141	1:67705958:G:A
rs11581607	1	67707690	A	G	0.0669627	-0.00261435	0.000504488	2.19e-07	361141	1:67707690:G:A
rs80174646	1	67708155	T	G	0.0677772	-0.00257875	0.000501631	2.74e-07	361141	1:67708155:G:T
rs11488194	1	67709384	G	A	0.0680968	-0.00253674	0.000500687	4.05e-07	361141	1:67709384:A:G
rs148170789	1	67710231	G	A	0.0679962	-0.00254672	0.000501003	3.71e-07	361141	1:67710231:A:G
rs140953244	1	67710425	A	G	0.0680529	-0.00253306	0.000500754	4.23e-07	361141	1:67710425:G:A
rs7551201	1	67711986	T	C	0.0680479	-0.00253237	0.000500786	4.27e-07	361141	1:67711986:C:T
rs6701313	1	67712157	T	C	0.0677683	-0.00257754	0.000501698	2.78e-07	361141	1:67712157:C:T
rs9988642	1	67726104	C	T	0.0685674	-0.00260895	0.000498876	1.7e-07	361141	1:67726104:T:C
rs7547569	1	67731368	C	T	0.0703545	-0.00250557	0.000496145	4.42e-07	361141	1:67731368:T:C
rs79866453	1	67732512	T	C	0.070019	-0.00247273	0.00049699	6.51e-07	361141	1:67732512:C:T
rs12033764	1	67734482	T	C	0.327081	0.00127495	0.000270227	2.38e-06	361141	1:67734482:C:T
rs111379368	1	67735360	G	T	0.0700415	-0.00247613	0.000496807	6.23e-07	361141	1:67735360:T:G
rs11583760	1	67735948	T	C	0.0700306	-0.00247432	0.000496769	6.33e-07	361141	1:67735948:C:T
rs11209032	1	67740092	A	G	0.32717	0.00126011	0.000270104	3.08e-06	361141	1:67740092:G:A
rs113120270	1	67741782	G	C	0.0698992	-0.00244298	0.000496506	8.64e-07	361141	1:67741782:C:G
rs149798029	1	67741884	A	G	0.0699643	-0.00245176	0.000496289	7.81e-07	361141	1:67741884:G:A
rs151278615	1	67742670	A	G	0.0698976	-0.00243962	0.000496529	8.96e-07	361141	1:67742670:G:A
rs113155999	1	67743552	C	T	0.0700221	-0.00241059	0.000496134	1.18e-06	361141	1:67743552:T:C
rs11209033	1	67744500	G	C	0.327249	0.00125464	0.000270032	3.38e-06	361141	1:67744500:C:G
rs11209034	1	67744684	C	T	0.327344	0.00125686	0.000270048	3.25e-06	361141	1:67744684:T:C
rs34426521	1	67745768	G	A	0.327807	0.00125509	0.000269887	3.31e-06	361141	1:67745768:A:G
rs6676660	1	67745895	A	T	0.327698	0.00125475	0.000269888	3.33e-06	361141	1:67745895:T:A
rs4655535	1	67754527	T	G	0.448781	-0.00116871	0.000253646	4.07e-06	361141	1:67754527:G:T
rs114276662	1	92445179	A	G	3.42e-06	0.474671	0.0747168	2.11e-10	361141	1:92445179:G:A
rs185615944	1	92643066	A	G	3.05e-06	0.786515	0.0955531	1.86e-16	361141	1:92643066:G:A
rs149042261	1	94336264	A	G	4.73e-06	0.662521	0.0885636	7.41e-14	361141	1:94336264:G:A
rs201288992	1	94649725	G	C	1.03e-07	28.158	5.4617	2.53e-07	361141	1:94649725:C:G
rs146041189	1	100346337	A	G	2.88e-06	0.790776	0.148252	9.61e-08	361141	1:100346337:G:A
rs138132875	1	109472315	G	A	1.62e-06	0.983459	0.106701	3.07e-20	361141	1:109472315:A:G
rs34281840	1	109492478	C	T	0.000135285	0.0606703	0.0108842	2.49e-08	361141	1:109492478:T:C
rs145374664	1	109772168	T	C	3.75e-07	4.76249	0.987315	1.41e-06	361141	1:109772168:C:T
rs201291428	1	109801286	T	C	2.46e-06	0.595188	0.115499	2.56e-07	361141	1:109801286:C:T
rs141369742	1	110949006	G	T	2.49e-06	0.931639	0.104166	3.78e-19	361141	1:110949006:T:G
rs61745743	1	114402023	G	A	4.26e-05	0.124974	0.023191	7.09e-08	361141	1:114402023:A:G
rs111483355	1	116941697	T	C	5.42e-06	0.48028	0.0943383	3.56e-07	361141	1:116941697:C:T
rs140504036	1	118512719	T	G	6.62e-07	9.25132	2.02439	4.88e-06	361141	1:118512719:G:T
rs147933345	1	147124392	C	T	1.03e-05	0.26907	0.0499984	7.39e-08	361141	1:147124392:T:C
rs587707748	1	150234595	T	C	5.43e-09	252.763	27.3052	2.11e-20	361141	1:150234595:C:T
rs74856367	1	151020378	T	C	4.77e-06	0.31993	0.0617265	2.18e-07	361141	1:151020378:C:T
rs75577601	1	151020469	A	G	4.77e-06	0.31993	0.0617265	2.18e-07	361141	1:151020469:G:A
rs142903144	1	151491318	G	T	1.56e-05	0.185763	0.0374922	7.25e-07	361141	1:151491318:T:G
rs10788843	1	152553768	A	G	0.392495	0.00117974	0.000258212	4.91e-06	361141	1:152553768:G:A
rs477392	1	152555176	G	C	0.340525	0.00157063	0.000266347	3.71e-09	361141	1:152555176:C:G
rs75567512	1	152587933	A	C	0.340115	0.00156777	0.00026667	4.13e-09	361141	1:152587933:C:A
rs202161928	1	152588182	A	G	0.380782	0.00137618	0.000268926	3.1e-07	361141	1:152588182:G:A
rs111543341	1	152589499	G	A	0.385523	0.00141076	0.000271184	1.97e-07	361141	1:152589499:A:G
rs4845447	1	152590886	C	T	0.340467	0.00156504	0.000266525	4.31e-09	361141	1:152590886:T:C
rs4845450	1	152591200	C	T	0.340466	0.00156457	0.000266533	4.36e-09	361141	1:152591200:T:C
rs6697560	1	152592892	G	A	0.340529	0.00155675	0.000266712	5.32e-09	361141	1:152592892:A:G
rs6700290	1	152592978	A	T	0.340513	0.00155611	0.00026671	5.4e-09	361141	1:152592978:T:A
rs12071335	1	152593923	A	G	0.394823	0.00117976	0.000258343	4.96e-06	361141	1:152593923:G:A
rs11205046	1	152597043	T	C	0.393103	0.00120051	0.000258417	3.39e-06	361141	1:152597043:C:T
rs1011297	1	152597948	C	T	0.393102	0.0012006	0.000258417	3.39e-06	361141	1:152597948:T:C
rs1474168	1	152598293	G	A	0.393089	0.00120086	0.00025842	3.37e-06	361141	1:152598293:A:G
rs4845456	1	152598400	A	G	0.393102	0.00120047	0.000258421	3.4e-06	361141	1:152598400:G:A
rs6687570	1	152598862	T	C	0.393099	0.00120041	0.000258414	3.4e-06	361141	1:152598862:C:T
rs925976	1	152599265	A	C	0.393012	0.00119909	0.000258432	3.49e-06	361141	1:152599265:C:A
rs11580546	1	152601417	G	A	0.393045	0.0012054	0.000258437	3.1e-06	361141	1:152601417:A:G
rs11205048	1	152601676	G	A	0.393059	0.00120457	0.000258435	3.15e-06	361141	1:152601676:A:G
rs12752346	1	152601989	T	C	0.393041	0.00120551	0.000258436	3.09e-06	361141	1:152601989:C:T
rs12564254	1	152602512	G	A	0.393036	0.00119989	0.000258436	3.44e-06	361141	1:152602512:A:G
rs11581621	1	152603011	G	A	0.391944	0.00120871	0.000258966	3.05e-06	361141	1:152603011:A:G
rs11582021	1	152603023	C	T	0.39194	0.00120869	0.000258967	3.05e-06	361141	1:152603023:T:C
rs59373699	1	152605300	G	A	0.392725	0.0012017	0.000258488	3.34e-06	361141	1:152605300:A:G
rs11589292	1	152606950	T	C	0.393028	0.0011999	0.000258391	3.42e-06	361141	1:152606950:C:T
rs35437697	1	152608272	A	G	0.392448	0.00119028	0.000258505	4.14e-06	361141	1:152608272:G:A
rs12037536	1	152608473	G	T	0.392792	0.00119008	0.000258436	4.13e-06	361141	1:152608473:T:G
rs34771780	1	152608593	G	T	0.388199	0.0011946	0.000260555	4.55e-06	361141	1:152608593:T:G
rs10128024	1	152608711	T	C	0.392643	0.00118191	0.000258467	4.82e-06	361141	1:152608711:C:T
rs10127681	1	152608912	A	G	0.392689	0.00119689	0.000258701	3.72e-06	361141	1:152608912:G:A
rs35903848	1	152608916	A	G	0.392689	0.00119689	0.000258701	3.72e-06	361141	1:152608916:G:A
rs138465589	1	152646152	C	T	0.0205246	-0.004143	0.000900605	4.22e-06	361141	1:152646152:T:C
rs1536157	1	152686773	T	G	0.457213	0.00125629	0.000253431	7.16e-07	361141	1:152686773:G:T
rs41268476	1	152692803	C	A	0.042479	-0.00304746	0.000628439	1.24e-06	361141	1:152692803:A:C
rs11205094	1	152708619	G	T	0.456948	0.00123007	0.000253459	1.22e-06	361141	1:152708619:T:G
rs2095740	1	152911411	A	G	0.241371	0.0013878	0.000299303	3.54e-06	361141	1:152911411:G:A
rs187465892	1	153921054	T	C	4.73e-06	0.320632	0.0616426	1.98e-07	361141	1:153921054:C:T
rs141970914	1	154247435	A	G	5.11e-06	0.319639	0.0616288	2.14e-07	361141	1:154247435:G:A
rs146520285	1	158596684	A	G	4.83e-07	4.74404	0.745143	1.93e-10	361141	1:158596684:G:A
rs146158626	1	158725348	A	T	7.49e-07	3.72556	0.478988	7.39e-15	361141	1:158725348:T:A
rs56313008	1	162725038	T	C	6.31e-06	0.323231	0.0631165	3.04e-07	361141	1:162725038:C:T
rs375332190	1	178092318	A	G	4.32e-06	0.93353	0.0740157	1.83e-36	361141	1:178092318:G:A
rs143589216	1	179064224	A	G	1.44e-06	0.99162	0.107063	2.02e-20	361141	1:179064224:G:A
rs142174054	1	182096941	T	C	5.01e-06	0.752082	0.0978921	1.56e-14	361141	1:182096941:C:T
rs150071238	1	184764457	C	T	2.62e-06	0.555992	0.0807616	5.81e-12	361141	1:184764457:T:C
rs191025056	1	188378292	C	A	0.00256615	0.0126771	0.00265304	1.77e-06	361141	1:188378292:A:C
rs552968083	1	188474848	A	C	0.00330959	0.0107613	0.00229299	2.69e-06	361141	1:188474848:C:A
rs184825495	1	190462968	T	G	1.07e-06	2.95718	0.579182	3.3e-07	361141	1:190462968:G:T
rs772266543	1	194018736	G	A	0.00160989	0.0170582	0.00322512	1.23e-07	361141	1:194018736:A:G
rs566420727	1	194093708	G	T	0.00181444	0.0148221	0.00303384	1.03e-06	361141	1:194093708:T:G
rs559910237	1	194107926	A	T	0.00150603	0.0182074	0.00348139	1.7e-07	361141	1:194107926:T:A
rs574892246	1	194107930	G	A	0.00151116	0.0172689	0.00348355	7.15e-07	361141	1:194107930:A:G
rs539096993	1	194194900	C	T	0.00185653	0.0150369	0.00309239	1.16e-06	361141	1:194194900:T:C
rs2488398	1	197701376	C	G	0.212439	0.00141726	0.000308485	4.34e-06	361141	1:197701376:G:C
rs1539414	1	197743506	A	G	0.211525	0.00145383	0.000308649	2.47e-06	361141	1:197743506:G:A
rs12134279	1	197781198	T	C	0.207286	0.00142475	0.000310804	4.56e-06	361141	1:197781198:C:T
rs34967494	1	197790104	A	G	0.184877	0.00168607	0.0003249	2.11e-07	361141	1:197790104:G:A
rs12138679	1	197803799	A	G	0.184703	0.0016869	0.000325657	2.22e-07	361141	1:197803799:G:A
rs10737695	1	197810094	A	C	0.189541	-0.00155799	0.000322028	1.31e-06	361141	1:197810094:C:A
rs12120352	1	197812259	T	C	0.189018	0.00153886	0.000322224	1.79e-06	361141	1:197812259:C:T
rs12408939	1	197812823	G	A	0.189592	0.00152806	0.000321917	2.07e-06	361141	1:197812823:A:G
rs12141007	1	197813558	C	T	0.18989	0.00153651	0.000321964	1.82e-06	361141	1:197813558:T:C
rs78513844	1	201104171	T	G	0.00670082	0.00760658	0.0015683	1.23e-06	361141	1:201104171:G:T
rs531701977	1	201179791	T	G	1.36e-06	1.62814	0.300424	5.98e-08	361141	1:201179791:G:T
rs114687015	1	204411734	T	C	1.57e-07	11.4689	1.37739	8.35e-17	361141	1:204411734:C:T
rs544741245	1	210796982	T	G	1.55e-06	2.43798	0.507109	1.53e-06	361141	1:210796982:G:T
rs72731088	1	215216672	G	A	0.0536629	-0.00286614	0.00056019	3.12e-07	361141	1:215216672:A:G
rs72737283	1	215556699	G	A	0.0842619	-0.0021384	0.000455149	2.62e-06	361141	1:215556699:A:G
rs9651105	1	215613406	T	G	0.090059	-0.00206583	0.000441454	2.88e-06	361141	1:215613406:G:T
rs181998645	1	223116452	C	G	5.03e-06	0.942315	0.142961	4.36e-11	361141	1:223116452:G:C
rs535322334	1	225601731	C	T	1.94e-06	1.00772	0.110857	9.93e-20	361141	1:225601731:T:C
rs3219057	1	226573216	T	C	2.5e-07	14.763	1.48959	3.76e-23	361141	1:226573216:C:T
rs201307363	1	228556096	T	C	0.000309721	0.0363484	0.00777336	2.93e-06	361141	1:228556096:C:T
rs148641192	1	228557360	T	A	0.00123638	0.0212622	0.00376541	1.64e-08	361141	1:228557360:A:T
rs140624379	1	228709877	A	G	0.00203774	0.0135817	0.00286556	2.14e-06	361141	1:228709877:G:A
rs368281494	1	228711518	C	T	0.00192686	0.0149124	0.00295345	4.44e-07	361141	1:228711518:T:C
rs527657769	1	228712724	C	T	0.00151824	0.0166601	0.003367	7.5e-07	361141	1:228712724:T:C
rs188967413	1	228719985	A	G	0.00202141	0.013317	0.00285632	3.13e-06	361141	1:228719985:G:A
rs140307832	1	228729007	C	T	0.00204043	0.0133308	0.00283023	2.48e-06	361141	1:228729007:T:C
rs544276941	1	228742150	G	A	0.00190546	0.015133	0.00298032	3.82e-07	361141	1:228742150:A:G
rs138804100	1	228744046	A	C	0.00205812	0.0130558	0.0028255	3.83e-06	361141	1:228744046:C:A
rs142070187	1	228782863	T	C	0.00206566	0.0129628	0.00282019	4.3e-06	361141	1:228782863:C:T
rs141541314	1	228797212	A	T	0.00246814	0.0133194	0.00262361	3.84e-07	361141	1:228797212:T:A
rs115521494	1	228803814	T	C	0.00223739	0.0130778	0.00274658	1.92e-06	361141	1:228803814:C:T
rs576416911	1	235324707	T	G	8.2e-07	4.89125	0.688072	1.17e-12	361141	1:235324707:G:T
rs146215689	1	235896947	G	A	3.85e-06	0.393306	0.0682867	8.44e-09	361141	1:235896947:A:G
rs556173059	1	235922546	G	C	3.83e-06	0.393353	0.0682837	8.39e-09	361141	1:235922546:C:G
rs188200854	1	236148772	T	C	3.87e-05	0.106555	0.021255	5.36e-07	361141	1:236148772:C:T
rs200441309	1	247769210	C	G	7.06e-08	29.8201	4.75351	3.54e-10	361141	1:247769210:G:C
rs115887128	1	249158776	T	G	8.48e-06	0.446322	0.0724361	7.21e-10	361141	1:249158776:G:T
rs147613609	2	11803689	T	G	0.0124241	0.00583608	0.00125692	3.43e-06	361141	2:11803689:G:T
rs144359658	2	17696957	T	C	3.37e-06	0.476097	0.0748136	1.97e-10	361141	2:17696957:C:T
rs538156388	2	20178549	C	T	1.51e-06	1.78444	0.370008	1.42e-06	361141	2:20178549:T:C
rs76543468	2	24443897	C	T	4.23e-06	0.319279	0.0621422	2.78e-07	361141	2:24443897:T:C
rs190040463	2	24953208	G	T	0.00279443	0.0132868	0.00251491	1.27e-07	361141	2:24953208:T:G
rs142759452	2	25022589	A	C	4.41e-06	0.697576	0.0893749	5.96e-15	361141	2:25022589:C:A
rs7607527	2	26502152	T	C	1.31e-05	0.252506	0.0400211	2.81e-10	361141	2:26502152:C:T
rs57969630	2	26502880	G	A	1.37e-05	0.248517	0.0397627	4.11e-10	361141	2:26502880:A:G
rs56902571	2	26502941	T	C	1.31e-05	0.252499	0.0400211	2.81e-10	361141	2:26502941:C:T
rs35243998	2	27016057	G	C	1.18e-06	2.12029	0.23995	9.93e-19	361141	2:27016057:C:G
rs191555579	2	27278978	C	G	8.69e-08	27.8838	4.11672	1.26e-11	361141	2:27278978:G:C
rs140235524	2	27306702	A	G	2.39e-07	12.3753	1.85803	2.73e-11	361141	2:27306702:G:A
rs371515629	2	27357173	A	T	1.09e-08	124.193	19.3089	1.26e-10	361141	2:27357173:T:A
rs114454524	2	27600895	C	T	2.71e-08	59.1616	6.62265	4.16e-19	361141	2:27600895:T:C
rs144135379	2	27666107	T	C	2.71e-08	50.4435	5.4611	2.55e-20	361141	2:27666107:C:T
rs190230373	2	30953493	T	C	0.00157018	0.0210704	0.00347741	1.37e-09	361141	2:30953493:C:T
rs192288497	2	30964592	T	C	0.00124742	0.0200231	0.00380477	1.42e-07	361141	2:30964592:C:T
rs190645471	2	31036534	C	T	0.0014216	0.0169114	0.00353872	1.76e-06	361141	2:31036534:T:C
rs182605329	2	31255589	C	T	0.00117229	0.0182324	0.00392339	3.37e-06	361141	2:31255589:T:C
rs79611244	2	33820689	T	C	3.57e-06	0.554513	0.0823833	1.69e-11	361141	2:33820689:C:T
rs140459696	2	37516663	G	A	8.8e-06	0.378791	0.0664041	1.17e-08	361141	2:37516663:A:G
rs537867009	2	47596223	A	G	1.31e-06	2.33929	0.250472	9.73e-21	361141	2:47596223:G:A
rs554448485	2	47596923	G	C	1.55e-06	4.6984	0.574403	2.86e-16	361141	2:47596923:C:G
rs553424940	2	54482432	A	C	1.88e-06	0.988977	0.107388	3.3e-20	361141	2:54482432:C:A
rs557616559	2	54856151	T	C	5.27e-07	4.89142	0.759403	1.19e-10	361141	2:54856151:C:T
rs567768211	2	58273962	C	A	2.7e-05	0.171847	0.029252	4.24e-09	361141	2:58273962:A:C
rs35741374	2	61072567	T	C	0.430502	0.00140977	0.000255507	3.44e-08	361141	2:61072567:C:T
rs1177205	2	61075111	T	A	0.429303	-0.00139335	0.000255205	4.77e-08	361141	2:61075111:A:T
rs1177206	2	61075189	T	C	0.429238	-0.0013991	0.000255195	4.2e-08	361141	2:61075189:C:T
rs1306395	2	61076272	C	T	0.429589	-0.00140583	0.000255138	3.59e-08	361141	2:61076272:T:C
rs1177211	2	61078350	A	G	0.429228	-0.00138918	0.000255054	5.14e-08	361141	2:61078350:G:A
rs1177213	2	61079090	G	A	0.430211	-0.0013967	0.000254977	4.31e-08	361141	2:61079090:A:G
rs842625	2	61080482	A	G	0.430312	-0.00140129	0.000254973	3.89e-08	361141	2:61080482:G:A
rs842627	2	61082660	A	G	0.430421	-0.00140169	0.000254936	3.84e-08	361141	2:61082660:G:A
rs62149416	2	61083506	C	T	0.369008	-0.00137253	0.000261961	1.61e-07	361141	2:61083506:T:C
rs842631	2	61085723	T	C	0.429255	-0.00139333	0.000255045	4.68e-08	361141	2:61085723:C:T
rs62149419	2	61090226	C	T	0.342134	-0.00123432	0.000266813	3.73e-06	361141	2:61090226:T:C
rs842636	2	61091950	A	G	0.434872	-0.001453	0.000254413	1.12e-08	361141	2:61091950:G:A
rs842638	2	61092678	C	T	0.430463	-0.00140465	0.000254962	3.61e-08	361141	2:61092678:T:C
rs13019590	2	61099420	C	A	0.369616	-0.00133357	0.000261723	3.48e-07	361141	2:61099420:A:C
rs76659990	2	61106058	C	T	0.370342	-0.00126792	0.000261592	1.25e-06	361141	2:61106058:T:C
rs67574266	2	61108829	A	G	0.372882	-0.00126975	0.000261185	1.17e-06	361141	2:61108829:G:A
rs34695944	2	61124850	C	T	0.372682	-0.00126634	0.000261198	1.25e-06	361141	2:61124850:T:C
rs13031237	2	61136129	T	G	0.3685	-0.00119729	0.000261719	4.77e-06	361141	2:61136129:G:T
rs13026755	2	61160619	T	C	0.344511	-0.00125591	0.000266076	2.36e-06	361141	2:61160619:C:T
rs13017599	2	61164331	A	G	0.367491	-0.00123365	0.000261878	2.47e-06	361141	2:61164331:G:A
rs527491180	2	63824585	T	C	4.23e-07	9.23051	1.38275	2.47e-11	361141	2:63824585:C:T
rs80133984	2	73676312	G	A	1.6e-06	0.983657	0.106905	3.56e-20	361141	2:73676312:A:G
rs200736296	2	96949394	A	G	1.03e-06	1.61206	0.313608	2.74e-07	361141	2:96949394:G:A
rs188238865	2	102378981	G	T	0.00305577	0.0118858	0.00248445	1.72e-06	361141	2:102378981:T:G
rs145284139	2	109381493	C	G	5.44e-06	0.318004	0.0615402	2.37e-07	361141	2:109381493:G:C
rs75108298	2	112817583	C	T	2.03e-06	0.858718	0.184688	3.33e-06	361141	2:112817583:T:C
rs34038519	2	113764181	C	T	7.01e-06	0.42501	0.0720648	3.69e-09	361141	2:113764181:T:C
rs151013682	2	120687414	A	G	0.000159972	0.0571441	0.0122605	3.15e-06	361141	2:120687414:G:A
rs115924997	2	128046255	T	C	1.6e-06	0.986031	0.106928	2.95e-20	361141	2:128046255:C:T
rs140329035	2	158115047	C	T	4.93e-06	0.651084	0.119979	5.75e-08	361141	2:158115047:T:C
rs181962863	2	158965937	A	G	0.00298906	0.0131867	0.00253343	1.94e-07	361141	2:158965937:G:A
rs13394676	2	160898674	A	G	2.02e-05	0.163036	0.0319046	3.22e-07	361141	2:160898674:G:A
rs2111485	2	163110536	G	A	0.390432	0.00126391	0.000258075	9.71e-07	361141	2:163110536:A:G
rs538895558	2	170136076	G	A	1.8e-06	1.50232	0.232219	9.85e-11	361141	2:170136076:A:G
rs199691660	2	178098829	T	A	8.69e-08	24.8056	3.0529	4.48e-16	361141	2:178098829:A:T
rs35194777	2	178576505	A	G	1.67e-06	1.22646	0.261515	2.74e-06	361141	2:178576505:G:A
rs201918596	2	179424425	C	T	1.95e-07	8.82669	0.965422	6.11e-20	361141	2:179424425:T:C
rs187182557	2	179586698	A	T	2.17e-07	10.9225	1.83276	2.53e-09	361141	2:179586698:T:A
rs142794598	2	179590301	G	A	1.36e-07	12.029	1.90723	2.85e-10	361141	2:179590301:A:G
rs142273664	2	179614154	A	G	1.63e-08	81.2779	15.7662	2.53e-07	361141	2:179614154:G:A
rs143035953	2	179635205	T	C	8.69e-08	27.6981	5.35551	2.32e-07	361141	2:179635205:C:T
rs376632669	2	196681505	C	T	5.43e-09	251.653	27.305	3.09e-20	361141	2:196681505:T:C
rs142774075	2	197521829	A	C	5.46e-06	0.461348	0.0752659	8.82e-10	361141	2:197521829:C:A
rs551624897	2	200136960	T	C	5.92e-07	6.55258	0.939376	3.05e-12	361141	2:200136960:C:T
rs572997218	2	200776249	A	G	2.39e-06	1.15472	0.132822	3.52e-18	361141	2:200776249:G:A
rs144844508	2	203682156	T	C	5.43e-09	252.425	27.3048	2.37e-20	361141	2:203682156:C:T
rs142324185	2	207041094	C	G	2.54e-06	0.984293	0.106546	2.52e-20	361141	2:207041094:G:C
rs149827565	2	209163458	G	A	4.45e-07	4.89865	1.00933	1.21e-06	361141	2:209163458:A:G
rs150702291	2	218683429	A	G	4.34e-08	40.5917	7.88303	2.62e-07	361141	2:218683429:G:A
rs575250579	2	218686572	G	C	1.09e-08	124.364	19.3085	1.19e-10	361141	2:218686572:C:G
rs527561674	2	219516863	A	G	2.07e-06	0.979412	0.106873	5.02e-20	361141	2:219516863:G:A
rs36045386	2	234202960	T	C	3.35e-05	0.138924	0.02777	5.66e-07	361141	2:234202960:C:T
rs148617766	2	234621731	T	C	2.77e-06	0.480907	0.0822908	5.1e-09	361141	2:234621731:C:T
rs570153568	2	237371243	A	G	0.00119645	0.0184267	0.0038808	2.05e-06	361141	2:237371243:G:A
rs563722926	2	237373890	A	G	0.00118482	0.0189135	0.00390112	1.25e-06	361141	2:237373890:G:A
rs139139954	2	241976709	T	C	8.29e-06	0.539903	0.0809173	2.52e-11	361141	2:241976709:C:T
rs370745284	2	242004824	T	C	1.39e-06	0.986411	0.107077	3.21e-20	361141	2:242004824:C:T
rs150795053	2	242035686	T	C	4.34e-08	31.1342	4.82715	1.12e-10	361141	2:242035686:C:T
rs150195342	2	242139572	T	G	2.82e-06	0.484666	0.0757123	1.54e-10	361141	2:242139572:G:T
rs111978925	2	242144307	T	C	2.86e-06	0.486558	0.0757152	1.31e-10	361141	2:242144307:C:T
rs147359626	2	242511751	T	C	6.3e-07	2.64348	0.464787	1.29e-08	361141	2:242511751:C:T
rs113542762	2	242593986	A	G	6.29e-06	0.482279	0.0855834	1.75e-08	361141	2:242593986:G:A
rs543019553	3	3531888	T	G	0.00137875	0.0201456	0.00361821	2.58e-08	361141	3:3531888:G:T
rs142982332	3	9956450	A	G	2.41e-06	0.812633	0.132929	9.77e-10	361141	3:9956450:G:A
rs17032825	3	10443905	C	T	7.39e-06	0.434161	0.0719657	1.61e-09	361141	3:10443905:T:C
rs61756078	3	13417818	A	G	2.41e-05	0.169303	0.033039	2.99e-07	361141	3:13417818:G:A
rs61756077	3	13418998	A	G	2.41e-05	0.169303	0.033039	2.99e-07	361141	3:13418998:G:A
rs189619298	3	14190332	G	T	6.14e-07	2.91518	0.587156	6.88e-07	361141	3:14190332:T:G
rs138328955	3	14724264	T	C	7.45e-06	0.413434	0.0669657	6.67e-10	361141	3:14724264:C:T
rs114415893	3	14724412	T	C	8.37e-06	0.406715	0.0666384	1.04e-09	361141	3:14724412:C:T
rs61737038	3	25835982	A	G	6.03e-06	0.307614	0.0609926	4.57e-07	361141	3:25835982:G:A
rs184943378	3	32915303	C	T	5.75e-05	0.129297	0.0244329	1.21e-07	361141	3:32915303:T:C
rs73827604	3	38153715	G	A	8.41e-06	0.272837	0.0565462	1.4e-06	361141	3:38153715:A:G
rs144983954	3	42660549	G	A	1.46e-06	2.60201	0.364806	9.87e-13	361141	3:42660549:A:G
rs17583742	3	43951723	C	T	0.266494	0.00132802	0.000286677	3.61e-06	361141	3:43951723:T:C
rs7631554	3	43959183	T	A	0.26613	0.00133888	0.000285897	2.83e-06	361141	3:43959183:A:T
rs199498651	3	48828011	T	C	3.04e-06	1.33018	0.216775	8.46e-10	361141	3:48828011:C:T
rs368118572	3	50334166	G	T	4.89e-08	43.2086	6.6229	6.85e-11	361141	3:50334166:T:G
rs143564112	3	52588770	T	C	4.18e-07	4.75875	0.537268	8.23e-19	361141	3:52588770:C:T
rs73832347	3	64599013	A	C	7.04e-05	0.129762	0.016478	3.42e-15	361141	3:64599013:C:A
rs34031957	3	72799548	T	C	1.06e-05	0.294358	0.0587805	5.51e-07	361141	3:72799548:C:T
rs142951081	3	73114696	G	A	3.37e-07	7.27912	1.0845	1.92e-11	361141	3:73114696:A:G
rs199931734	3	101049219	A	G	5.43e-09	251.742	27.3049	3e-20	361141	3:101049219:G:A
rs114046756	3	105412383	T	C	5.35e-06	0.306608	0.0605146	4.05e-07	361141	3:105412383:C:T
rs539471415	3	108276058	C	T	1.03e-07	22.6418	2.74436	1.59e-16	361141	3:108276058:T:C
rs115073877	3	111603365	G	C	5.43e-07	5.06687	0.624796	5.09e-16	361141	3:111603365:C:G
rs145185720	3	112066613	A	G	2.55e-07	8.1335	1.51011	7.21e-08	361141	3:112066613:G:A
rs142627077	3	114057879	A	G	4.41e-06	0.559088	0.116778	1.69e-06	361141	3:114057879:G:A
rs72655932	3	118948917	A	G	2.94e-06	0.595087	0.0837054	1.17e-12	361141	3:118948917:G:A
rs570763063	3	120586507	T	C	0.00211578	0.0139683	0.00287069	1.14e-06	361141	3:120586507:C:T
rs143042258	3	121565106	A	G	0.00293365	0.0122458	0.00253703	1.39e-06	361141	3:121565106:G:A
rs568707079	3	128749696	A	G	5.43e-08	27.6441	3.01536	4.85e-20	361141	3:128749696:G:A
rs141945118	3	129302489	C	T	3.47e-06	0.544389	0.091887	3.13e-09	361141	3:129302489:T:C
rs148875932	3	129304853	G	C	3.51e-06	0.530193	0.081019	6e-11	361141	3:129304853:C:G
rs149287080	3	155628932	T	A	4.34e-08	46.144	6.82678	1.39e-11	361141	3:155628932:A:T
rs116333990	3	165503962	A	G	2.85e-06	1.08569	0.123906	1.92e-18	361141	3:165503962:G:A
rs78466084	3	167045787	G	A	8.31e-07	3.0159	0.57945	1.94e-07	361141	3:167045787:A:G
rs202154219	3	184008403	A	G	1.68e-07	13.2183	2.40428	3.85e-08	361141	3:184008403:G:A
rs371651163	3	188590542	T	C	1.23e-05	0.227455	0.0381855	2.58e-09	361141	3:188590542:C:T
rs145475632	3	190105985	A	G	4.29e-07	6.09212	1.21518	5.35e-07	361141	3:190105985:G:A
rs555251394	4	2854931	T	G	4.83e-07	7.87158	1.02697	1.8e-14	361141	4:2854931:G:T
rs188608480	4	4276484	C	T	8.8e-07	2.24786	0.491572	4.81e-06	361141	4:4276484:T:C
rs142855889	4	4543620	C	T	7.81e-05	0.103728	0.0186919	2.87e-08	361141	4:4543620:T:C
rs149599489	4	15638256	G	A	2.23e-07	12.3758	2.19341	1.68e-08	361141	4:15638256:A:G
rs139043122	4	39304378	C	T	3.49e-06	0.492653	0.0750574	5.26e-11	361141	4:39304378:T:C
rs144037430	4	39319481	C	T	7.2e-06	0.380226	0.0664084	1.03e-08	361141	4:39319481:T:C
rs144056512	4	40328723	C	T	3.76e-06	0.475278	0.0749638	2.3e-10	361141	4:40328723:T:C
rs542891810	4	44450518	T	C	5.4e-06	0.454572	0.0737671	7.18e-10	361141	4:44450518:C:T
rs192398919	4	44638017	A	G	5.21e-07	6.87128	1.36204	4.54e-07	361141	4:44638017:G:A
rs565815784	4	48384895	G	A	3.16e-06	0.950115	0.105843	2.8e-19	361141	4:48384895:A:G
rs61730368	4	57384944	C	T	1.62e-06	0.999913	0.108463	3.02e-20	361141	4:57384944:T:C
rs191379694	4	57425646	T	G	3.95e-06	0.875481	0.154787	1.55e-08	361141	4:57425646:G:T
rs569829237	4	58520236	C	A	0.00115086	0.0207927	0.00405813	3e-07	361141	4:58520236:A:C
rs573774657	4	59627611	T	C	0.00165395	0.0148957	0.00324373	4.39e-06	361141	4:59627611:C:T
rs28399251	4	70434343	T	A	0.128473	0.00175863	0.00038105	3.93e-06	361141	4:70434343:A:T
rs34271211	4	79351542	T	C	2.65e-06	0.61315	0.0960019	1.7e-10	361141	4:79351542:C:T
rs78619145	4	79432602	G	C	4.04e-06	0.331484	0.0641504	2.38e-07	361141	4:79432602:C:G
rs34034599	4	79437008	T	C	4.27e-06	0.330454	0.0639878	2.41e-07	361141	4:79437008:C:T
rs35739017	4	83748650	T	G	2.45e-05	0.190816	0.0345745	3.41e-08	361141	4:83748650:G:T
rs4147553	4	100334943	T	C	0.0686311	0.00232959	0.000498429	2.96e-06	361141	4:100334943:C:T
rs148937367	4	113435847	A	G	1.09e-08	124.221	19.3086	1.25e-10	361141	4:113435847:G:A
rs569354913	4	120551565	G	C	0.00137374	0.0175946	0.00378823	3.41e-06	361141	4:120551565:C:G
rs150040166	4	123663834	C	T	3.55e-06	0.951789	0.104254	6.91e-20	361141	4:123663834:T:C
rs17050748	4	140291555	T	C	4.72e-06	0.318237	0.0616109	2.4e-07	361141	4:140291555:C:T
rs145190344	4	141590224	A	G	1.23e-06	1.24158	0.195917	2.34e-10	361141	4:141590224:G:A
rs192016596	4	156194299	A	G	0.00103062	0.0201539	0.00424874	2.1e-06	361141	4:156194299:G:A
rs6536103	4	156765098	C	T	0.00244877	0.0125449	0.00258041	1.16e-06	361141	4:156765098:T:C
rs72956413	4	156765165	A	G	0.00205696	0.014293	0.00279248	3.08e-07	361141	4:156765165:G:A
rs7694535	4	156765515	T	A	0.00244897	0.0125468	0.00258023	1.16e-06	361141	4:156765515:A:T
rs72956417	4	156765603	C	T	0.00205769	0.0142843	0.00279152	3.11e-07	361141	4:156765603:T:C
rs10009934	4	156765664	G	T	0.00245246	0.0125262	0.00257992	1.2e-06	361141	4:156765664:T:G
rs10020343	4	156765706	G	A	0.00245374	0.0125284	0.00257746	1.17e-06	361141	4:156765706:A:G
rs10001395	4	156766835	A	G	0.00244813	0.0125753	0.00257965	1.09e-06	361141	4:156766835:G:A
rs28882376	4	156766919	G	C	0.00244978	0.0125484	0.00258004	1.15e-06	361141	4:156766919:C:G
rs6812390	4	156766949	A	C	0.00244927	0.0125507	0.00258005	1.15e-06	361141	4:156766949:C:A
rs28798403	4	156767912	A	G	0.00254697	0.0124011	0.00254462	1.1e-06	361141	4:156767912:G:A
rs7662516	4	156768069	G	C	0.00244934	0.0125492	0.00257992	1.15e-06	361141	4:156768069:C:G
rs7692748	4	156768540	G	T	0.00244796	0.0125702	0.00258052	1.11e-06	361141	4:156768540:T:G
rs7668709	4	156768659	A	G	0.00245202	0.012544	0.00257971	1.16e-06	361141	4:156768659:G:A
rs6851597	4	156768885	A	T	0.00241974	0.0129269	0.00260314	6.84e-07	361141	4:156768885:T:A
rs6826033	4	156769088	T	C	0.00244959	0.0125541	0.00257962	1.14e-06	361141	4:156769088:C:T
rs56151920	4	156769260	C	G	0.00244946	0.0125557	0.00257972	1.13e-06	361141	4:156769260:G:C
rs72956428	4	156769493	T	C	0.00244854	0.0125713	0.0025806	1.11e-06	361141	4:156769493:C:T
rs72956429	4	156769517	A	T	0.00244854	0.0125713	0.0025806	1.11e-06	361141	4:156769517:T:A
rs6833038	4	156770109	T	C	0.00245303	0.0125585	0.00257861	1.11e-06	361141	4:156770109:C:T
rs6851513	4	156770556	A	G	0.00245097	0.0125847	0.00257904	1.06e-06	361141	4:156770556:G:A
rs56050400	4	156771697	A	T	0.00245733	0.0125105	0.00257505	1.18e-06	361141	4:156771697:T:A
rs57721795	4	156777400	A	C	0.00206933	0.0142084	0.00278956	3.52e-07	361141	4:156777400:C:A
rs115187352	4	156780978	G	A	0.00199933	0.0142361	0.00283437	5.1e-07	361141	4:156780978:A:G
rs17033623	4	156784671	A	G	0.00206931	0.0142347	0.00278846	3.31e-07	361141	4:156784671:G:A
rs1514006	4	156786703	T	A	0.00206391	0.0142167	0.00278812	3.42e-07	361141	4:156786703:A:T
rs111369731	4	156789368	A	T	0.0020632	0.0142182	0.00278791	3.4e-07	361141	4:156789368:T:A
rs72956458	4	156791616	C	T	0.00206391	0.0142125	0.00278768	3.43e-07	361141	4:156791616:T:C
rs113939951	4	156793074	T	C	0.00206776	0.0144826	0.00278757	2.04e-07	361141	4:156793074:C:T
rs9994677	4	156794703	T	C	0.00213241	0.0135163	0.00275144	9e-07	361141	4:156794703:C:T
rs111684204	4	156800823	T	C	0.00214827	0.0133902	0.0027473	1.09e-06	361141	4:156800823:C:T
rs72958552	4	156802244	A	G	0.00213772	0.0134232	0.0027458	1.02e-06	361141	4:156802244:G:A
rs10012660	4	156805320	C	G	0.0021425	0.0133823	0.00274318	1.07e-06	361141	4:156805320:G:C
rs28490886	4	156811283	T	G	0.00213139	0.0133993	0.0027448	1.05e-06	361141	4:156811283:G:T
rs7698482	4	156811806	A	G	0.00213971	0.0133004	0.00273866	1.2e-06	361141	4:156811806:G:A
rs147704398	4	156814785	G	A	0.0021271	0.0128568	0.00278831	4.01e-06	361141	4:156814785:A:G
rs9995804	4	156819777	A	G	0.00209401	0.0134391	0.00278583	1.41e-06	361141	4:156819777:G:A
rs28369464	4	156825822	A	G	0.00206838	0.0129858	0.0028044	3.65e-06	361141	4:156825822:G:A
rs146844030	4	156860667	A	G	1.47e-05	0.335579	0.0648344	2.27e-07	361141	4:156860667:G:A
rs191086957	4	165251082	T	C	1.65e-06	0.987483	0.107032	2.82e-20	361141	4:165251082:C:T
rs150124244	4	182205354	T	C	0.00125573	0.0188288	0.00393243	1.68e-06	361141	4:182205354:C:T
rs143431515	4	184203952	A	T	3.06e-05	0.137075	0.0254396	7.12e-08	361141	4:184203952:T:A
rs559866601	5	9066588	G	C	5.37e-06	0.342472	0.0644053	1.05e-07	361141	5:9066588:C:G
rs185219431	5	13922400	A	C	1.63e-08	82.3157	15.7659	1.78e-07	361141	5:13922400:C:A
rs570949396	5	16701640	T	C	4.29e-07	8.35585	1.56367	9.11e-08	361141	5:16701640:C:T
rs141383719	5	32143867	C	T	4.34e-07	11.4912	1.54596	1.06e-13	361141	5:32143867:T:C
rs559666166	5	35628644	C	T	5.78e-06	0.316022	0.0609652	2.18e-07	361141	5:35628644:T:C
rs146544425	5	40764876	C	T	1.61e-06	1.93957	0.260354	9.37e-14	361141	5:40764876:T:C
rs323562	5	40853160	G	A	3.99e-06	0.748294	0.0942036	1.97e-15	361141	5:40853160:A:G
rs75345202	5	40945397	A	G	5.35e-06	0.316128	0.0615949	2.86e-07	361141	5:40945397:G:A
rs571797846	5	60768575	T	G	1.42e-06	2.64292	0.491332	7.49e-08	361141	5:60768575:G:T
rs113554665	5	74400378	C	T	3.64e-06	0.466165	0.0742081	3.35e-10	361141	5:74400378:T:C
rs138882750	5	88390772	G	A	1.21e-06	3.11693	0.412316	4.05e-14	361141	5:88390772:A:G
rs27037	5	96094694	G	T	0.28976	-0.00132341	0.00027797	1.93e-06	361141	5:96094694:T:G
rs469758	5	96121715	T	C	0.335744	-0.00134723	0.000267045	4.54e-07	361141	5:96121715:C:T
rs30378	5	96121994	G	A	0.335465	-0.00134656	0.000267054	4.6e-07	361141	5:96121994:A:G
rs30379	5	96122260	G	T	0.335527	-0.00134445	0.000267012	4.78e-07	361141	5:96122260:T:G
rs30380	5	96122281	C	A	0.335527	-0.00134447	0.000267012	4.77e-07	361141	5:96122281:A:C
rs168674	5	96123125	C	T	0.335501	-0.00134553	0.000267004	4.67e-07	361141	5:96123125:T:C
rs27710	5	96126197	G	A	0.335538	-0.00134552	0.000266944	4.65e-07	361141	5:96126197:A:G
rs2911139	5	96179593	G	C	0.265161	-0.00134424	0.000287059	2.83e-06	361141	5:96179593:C:G
rs78907927	5	109124719	G	C	2.61e-07	13.2818	2.67781	7.05e-07	361141	5:109124719:C:G
rs115756515	5	110340371	G	C	3.28e-05	0.141427	0.0284803	6.85e-07	361141	5:110340371:C:G
rs60581945	5	121515424	C	T	3.13e-05	0.12288	0.0236213	1.97e-07	361141	5:121515424:T:C
rs2078392	5	131884873	A	G	0.193867	-0.00160267	0.00031973	5.37e-07	361141	5:131884873:G:A
rs2078386	5	131884936	T	C	0.197531	0.0015483	0.000317319	1.06e-06	361141	5:131884936:C:T
rs12652920	5	131885240	C	G	0.19234	-0.00158835	0.000320462	7.18e-07	361141	5:131885240:G:C
rs1986009	5	131887986	A	C	0.186555	-0.0015722	0.000324666	1.28e-06	361141	5:131887986:C:A
rs2706334	5	131890471	T	C	0.198329	0.00155066	0.000316448	9.58e-07	361141	5:131890471:C:T
rs2706338	5	131895849	T	C	0.189046	-0.00153634	0.000322482	1.9e-06	361141	5:131895849:C:T
rs62383710	5	131900597	A	G	0.184167	-0.00159784	0.000325247	8.99e-07	361141	5:131900597:G:A
rs2706345	5	131903928	A	G	0.190081	-0.00156081	0.000321278	1.19e-06	361141	5:131903928:G:A
rs2706347	5	131905117	T	G	0.187568	-0.00151787	0.000322842	2.58e-06	361141	5:131905117:G:T
rs2706348	5	131905810	A	G	0.187701	-0.00152665	0.000322816	2.26e-06	361141	5:131905810:G:A
rs2706349	5	131906760	A	G	0.187677	-0.00152572	0.000322826	2.29e-06	361141	5:131906760:G:A
rs56668723	5	131907190	G	C	0.184241	-0.00160699	0.000325297	7.81e-07	361141	5:131907190:C:G
rs58760622	5	131908112	T	A	0.182554	-0.00159515	0.000326725	1.05e-06	361141	5:131908112:A:T
rs2522414	5	131911847	C	G	0.187713	-0.00152761	0.000322805	2.22e-06	361141	5:131911847:G:C
rs17166050	5	131915213	A	G	0.187868	-0.0016321	0.000322818	4.29e-07	361141	5:131915213:G:A
rs2522403	5	131915317	C	T	0.191499	-0.00156866	0.000320385	9.78e-07	361141	5:131915317:T:C
rs2252775	5	131918444	G	T	0.187932	-0.00163664	0.000322817	3.98e-07	361141	5:131918444:T:G
rs62383715	5	131920230	A	G	0.18656	-0.00164951	0.00032466	3.76e-07	361141	5:131920230:G:A
rs55982201	5	131920550	G	C	0.188512	-0.00161066	0.000322551	5.93e-07	361141	5:131920550:C:G
rs60490216	5	131921885	C	T	0.188763	-0.00161853	0.000322471	5.19e-07	361141	5:131921885:T:C
rs2706362	5	131925187	C	T	0.191674	-0.00156633	0.000320635	1.03e-06	361141	5:131925187:T:C
rs10463893	5	131928039	C	T	0.184063	-0.00159836	0.000325508	9.1e-07	361141	5:131928039:T:C
rs17622991	5	131932753	A	G	0.193361	-0.00156177	0.000319886	1.05e-06	361141	5:131932753:G:A
rs62383750	5	131932979	A	T	0.192842	-0.00156884	0.000320214	9.62e-07	361141	5:131932979:T:A
rs2706372	5	131935477	T	C	0.187883	-0.0015308	0.000322851	2.12e-06	361141	5:131935477:C:T
rs12187537	5	131939904	G	T	0.18231	-0.00158562	0.000326961	1.24e-06	361141	5:131939904:T:G
rs11749376	5	131943688	G	A	0.183986	-0.00160008	0.000325484	8.84e-07	361141	5:131943688:A:G
rs115911400	5	131945735	G	A	0.184942	-0.00159096	0.000325129	9.92e-07	361141	5:131945735:A:G
rs59568225	5	131945745	G	T	0.19014	-0.0015776	0.000325181	1.23e-06	361141	5:131945745:T:G
rs10520114	5	131948891	G	A	0.184263	-0.00160072	0.000325278	8.61e-07	361141	5:131948891:A:G
rs2301713	5	131951996	C	T	0.189446	-0.00159854	0.000322086	6.94e-07	361141	5:131951996:T:C
rs6596086	5	131952222	C	T	0.191736	-0.00155826	0.000320453	1.16e-06	361141	5:131952222:T:C
rs6894017	5	131952398	A	G	0.189616	-0.00161751	0.000321881	5.03e-07	361141	5:131952398:G:A
rs7449456	5	131953427	T	C	0.189081	-0.00162806	0.000322114	4.32e-07	361141	5:131953427:C:T
rs60156285	5	131955818	T	C	0.180514	-0.00155374	0.000328377	2.23e-06	361141	5:131955818:C:T
rs6873732	5	131961067	T	C	0.189581	-0.00162331	0.000321859	4.57e-07	361141	5:131961067:C:T
rs62383757	5	131961849	T	C	0.188121	-0.00160302	0.000322825	6.85e-07	361141	5:131961849:C:T
rs62383758	5	131961970	T	C	0.18809	-0.00161572	0.000322889	5.62e-07	361141	5:131961970:C:T
rs3798135	5	131965109	T	C	0.189974	-0.00157075	0.000321627	1.04e-06	361141	5:131965109:C:T
rs3798134	5	131965179	A	G	0.190045	-0.0015706	0.000321634	1.04e-06	361141	5:131965179:G:A
rs56183820	5	131965606	T	C	0.188248	-0.00157707	0.000322793	1.03e-06	361141	5:131965606:C:T
rs12332204	5	131966988	G	T	0.189982	-0.00157092	0.000321626	1.04e-06	361141	5:131966988:T:G
rs6596087	5	131968609	A	G	0.19001	-0.00156772	0.00032161	1.09e-06	361141	5:131968609:G:A
rs6871536	5	131969874	C	T	0.189831	-0.00157891	0.000321713	9.21e-07	361141	5:131969874:T:C
rs6872131	5	131973382	G	A	0.190054	-0.00155356	0.000321579	1.36e-06	361141	5:131973382:A:G
rs2074369	5	131973663	C	T	0.192155	-0.00150081	0.000320096	2.75e-06	361141	5:131973663:T:C
rs62385261	5	131982123	A	T	0.189445	-0.00156762	0.00032314	1.23e-06	361141	5:131982123:T:A
rs60632435	5	131982515	A	T	0.189455	-0.00156637	0.000323179	1.26e-06	361141	5:131982515:T:A
rs7700346	5	131983426	A	G	0.180976	-0.00155498	0.000329326	2.34e-06	361141	5:131983426:G:A
rs77143352	5	131985990	T	A	0.17824	-0.00163152	0.000332432	9.21e-07	361141	5:131985990:A:T
rs72797378	5	131986925	T	A	0.179256	-0.00160888	0.000330486	1.13e-06	361141	5:131986925:A:T
rs6596090	5	131988415	A	G	0.192393	-0.00156351	0.000321579	1.16e-06	361141	5:131988415:G:A
rs3091307	5	131989136	G	A	0.192472	-0.00155284	0.000321833	1.4e-06	361141	5:131989136:A:G
rs115008099	5	131991881	T	C	0.167905	-0.00156875	0.000341604	4.39e-06	361141	5:131991881:C:T
rs1881457	5	131992409	C	A	0.178597	-0.00164278	0.000333177	8.2e-07	361141	5:131992409:A:C
rs141986556	5	138654635	T	C	7.17e-06	0.589284	0.101534	6.49e-09	361141	5:138654635:C:T
rs575463868	5	139819725	C	T	1.29e-06	2.74854	0.374099	2.03e-13	361141	5:139819725:T:C
rs150604968	5	140202752	A	G	1.36e-06	1.15983	0.189069	8.56e-10	361141	5:140202752:G:A
rs139717033	5	140229914	A	C	1.55e-06	1.14184	0.202162	1.62e-08	361141	5:140229914:C:A
rs186060216	5	140723951	C	T	4.89e-08	44.1244	8.23352	8.37e-08	361141	5:140723951:T:C
rs200056488	5	145895456	G	T	7.92e-06	0.594244	0.0600911	4.68e-23	361141	5:145895456:T:G
rs73279867	5	149585074	A	G	1.74e-05	0.240287	0.0385794	4.72e-10	361141	5:149585074:G:A
rs148320066	5	149900422	T	C	1.44e-05	0.219199	0.0454419	1.41e-06	361141	5:149900422:C:T
rs75851973	5	150464579	G	A	0.0547053	0.00512131	0.000576719	6.71e-19	361141	5:150464579:A:G
rs74817271	5	150469973	A	G	0.054686	0.00520363	0.000576272	1.73e-19	361141	5:150469973:G:A
rs146571698	5	150471878	T	C	0.0546225	0.00519627	0.000576729	2.07e-19	361141	5:150471878:C:T
rs17801328	5	150472328	T	C	0.0351617	0.00600369	0.000714582	4.42e-17	361141	5:150472328:C:T
rs79901336	5	150476675	T	G	0.0541789	0.00513727	0.000579991	8.22e-19	361141	5:150476675:G:T
rs76462670	5	150478223	A	G	0.0539574	0.00524074	0.000581492	2.02e-19	361141	5:150478223:G:A
rs17728338	5	150478318	A	G	0.0542557	0.00525587	0.000580096	1.31e-19	361141	5:150478318:G:A
rs4958894	5	150487174	C	T	0.28893	-0.00132934	0.000279097	1.91e-06	361141	5:150487174:T:C
rs116817896	5	156757834	G	A	9.83e-06	0.281385	0.060208	2.96e-06	361141	5:156757834:A:G
rs547646806	5	158153904	G	A	0.00324998	0.0122488	0.00227453	7.24e-08	361141	5:158153904:A:G
rs1368298	5	158204425	G	A	0.450764	-0.001233	0.00025379	1.18e-06	361141	5:158204425:A:G
rs12332693	5	158227898	A	G	0.451601	0.0012235	0.000253868	1.44e-06	361141	5:158227898:G:A
rs1432679	5	158244083	T	C	0.446994	0.00120018	0.000253878	2.28e-06	361141	5:158244083:C:T
[truncated: 12,676 more rows]

## Sheet: Table s4
SNP	CHR	pos	effect_allele	other_allele	eaf	beta	se	pval	N	variant
[truncated: 13,143 more rows]

[truncated: 28 more sheets: Table s5, Table s6, Table s7, Table s8, Table s9, Table s10, Table s11, Table s12, Table s13, Table s14, Table s15, Table s16, Table s17, Table s18, Table s19, Table s20, Table s21, Table s22, Table s23, Table s24 …]
